# Supplementary material for: Mechanochemistry of phosphate esters confined between sliding iron surfaces
Source: Commun Chem. 2021 Dec 16;4:178. doi: 10.1038/s42004-021-00615-x (PMC9814736; doi:10.1038/s42004-021-00615-x)
Supplement: Supplementary file 4 — Supplementary Data [file 42004_2021_615_MOESM4_ESM.xlsx]

## Sheet: Figure_1_c_d
Figure 1(c) Shear Stress vs, Normal Stress for TNBP
Pressure	T	Shear (GPa)	Shear std (GPa)
﻿1GPa	300K	0.660203	0.0938878
2GPa	300K	0.855821	0.120882
3GPa	300K	1.02314	0.141304
4GPa	300K	1.18147	0.146315
1GPa	400K	0.566266	0.08572
2GPa	400K	0.815126	0.118042
3GPa	400K	0.93925	0.118793
4GPa	400K	1.06472	0.137711
1GPa	500K	0.519988	0.0922915
2GPa	500K	0.733154	0.101033
3GPa	500K	0.869055	0.124292
4GPa	500K	1.0355	0.117611
Figure 1(d) Shear Stress vs. Normal Stress for TSBP
Pressure	T	Shear (GPa)	Shear std (GPa)
﻿1GPa	300K	0.514561	0.0992019
2GPa	300K	0.671131	0.134905
3GPa	300K	0.897015	0.159938
4GPa	300K	1.13599	0.134004
1GPa	400K	0.408863	0.122423
2GPa	400K	0.727294	0.122922
3GPa	400K	0.854973	0.125929
4GPa	400K	0.914497	0.142123
1GPa	500K	0.40274	0.0839531
2GPa	500K	0.636632	0.133275
3GPa	500K	0.755897	0.122352
4GPa	500K	0.927858	0.125984

## Sheet: Figure_2_a
Figure 2(b) Change in the number of covalent bonds for TNBP
		Starting bonds													New bonds
Timestep		O_1-P_1	C_1-O_1	C_2-O_1	C_4-O_2	C_4-O_1	C_3-O_2	O_2-P_1	C_1-O_2	C_2-O_2	C_3-O_1	Total C-O	Total P-O		C_4-O_2	C_4-O_1	C_3-O_2	O_2-P_1	C_1-O_2	C_2-O_2	C_3-O_1	O_1-P_1	C_1-O_1	C_2-O_1	Total C-O	Total P-O
52		144	0	0	0	144	0	48	0	0	0	144	192		0	0	0	0	0	0	0	0	0	0	0	0
4000		144	0	0	0	144	0	48	0	0	0	144	192		0	0	0	0	0	0	0	0	0	0	0	0
8000		144	0	0	0	143	0	48	0	0	0	143	192		0	0	0	0	0	0	0	0	0	0	0	0
12000		144	0	0	0	143	0	48	0	0	0	143	192		0	0	0	0	0	0	0	0	0	0	0	0
16000		144	0	0	0	143	0	48	0	0	0	143	192		0	0	0	0	0	0	0	0	0	0	0	0
20000		144	0	0	0	143	0	48	0	0	0	143	192		0	0	0	0	0	0	0	0	0	0	0	0
24000		144	0	0	0	143	0	48	0	0	0	143	192		0	0	0	0	0	0	0	0	0	0	0	0
28000		144	0	0	0	143	0	48	0	0	0	143	192		0	0	0	0	0	0	0	0	0	0	0	0
32000		144	0	0	0	143	0	48	0	0	0	143	192		0	0	0	0	0	0	0	0	0	0	0	0
36000		144	0	0	0	143	0	48	0	0	0	143	192		0	0	0	0	0	0	0	0	0	0	0	0
40000		144	0	0	0	143	0	48	0	0	0	143	192		0	0	0	0	0	0	0	0	0	0	0	0
44000		144	0	0	0	143	0	48	0	0	0	143	192		0	0	0	0	0	0	0	0	0	0	0	0
48000		144	0	0	0	143	0	48	0	0	0	143	192		0	0	0	0	0	0	0	0	0	0	0	0
52000		144	0	0	0	143	0	48	0	0	0	143	192		0	0	0	0	0	0	0	0	0	0	0	0
56000		144	0	0	0	143	0	48	0	0	0	143	192		0	0	0	0	0	0	0	0	0	0	0	0
60000		144	0	0	0	143	0	48	0	0	0	143	192		0	0	0	0	0	0	0	0	0	0	0	0
64000		144	0	0	0	143	0	48	0	0	0	143	192		0	0	0	0	0	0	0	0	0	0	0	0
68000		144	0	0	0	143	0	48	0	0	0	143	192		0	0	0	0	0	0	0	0	0	0	0	0
72000		144	0	0	0	143	0	48	0	0	0	143	192		0	0	0	0	0	0	0	0	0	0	0	0
76000		144	0	0	0	143	0	48	0	0	0	143	192		0	0	0	0	0	0	0	0	0	0	0	0
80000		144	0	0	0	143	0	48	0	0	0	143	192		0	0	0	0	0	0	0	0	0	0	0	0
84000		144	0	0	0	143	0	48	0	0	0	143	192		0	0	0	0	0	0	0	0	0	0	0	0
88000		144	0	0	0	143	0	48	0	0	0	143	192		0	0	0	0	0	0	0	0	0	0	0	0
92000		144	0	0	0	143	0	48	0	0	0	143	192		0	0	0	0	0	0	0	0	0	0	0	0
96000		144	0	0	0	143	0	48	0	0	0	143	192		0	0	0	0	0	0	0	0	0	0	0	0
100000		144	0	0	0	143	0	48	0	0	0	143	192		0	0	0	0	0	0	0	0	0	0	0	0
104000		144	0	0	0	143	0	48	0	0	0	143	192		0	0	0	0	0	0	0	0	0	0	0	0
108000		144	0	0	0	143	0	48	0	0	0	143	192		0	0	0	0	0	0	0	0	0	0	0	0
112000		144	0	0	0	143	0	48	0	0	0	143	192		0	0	0	0	0	0	0	0	0	0	0	0
116000		144	0	0	0	143	0	48	0	0	0	143	192		0	0	0	0	0	0	0	0	0	0	0	0
120000		144	0	0	0	143	0	48	0	0	0	143	192		0	0	0	0	0	0	0	0	0	0	0	0
124000		144	0	0	0	143	0	48	0	0	0	143	192		0	0	0	0	0	0	0	0	0	0	0	0
128000		144	0	0	0	143	0	48	0	0	0	143	192		0	0	0	0	0	0	0	0	0	0	0	0
132000		144	0	0	0	143	0	48	0	0	0	143	192		0	0	0	0	0	0	0	0	0	0	0	0
136000		144	0	0	0	143	0	48	0	0	0	143	192		0	0	0	0	0	0	0	0	0	0	0	0
140000		144	0	0	0	143	0	48	0	0	0	143	192		0	0	0	0	0	0	0	0	0	0	0	0
144000		144	0	0	0	143	0	48	0	0	0	143	192		0	0	0	0	0	0	0	0	0	0	0	0
148000		144	0	0	0	143	0	48	0	0	0	143	192		0	0	0	0	0	0	0	0	0	0	0	0
152000		144	0	0	0	143	0	48	0	0	0	143	192		0	0	0	0	0	0	0	0	0	0	0	0
156000		144	0	0	0	143	0	48	0	0	0	143	192		0	0	0	0	0	0	0	0	0	0	0	0
160000		144	0	0	0	143	0	48	0	0	0	143	192		0	0	0	0	0	0	0	0	0	0	0	0
164000		144	0	0	0	143	0	48	0	0	0	143	192		0	0	0	0	0	0	0	0	0	0	0	0
168000		144	0	0	0	143	0	48	0	0	0	143	192		0	0	0	0	0	0	0	0	0	0	0	0
172000		144	0	0	0	143	0	48	0	0	0	143	192		0	0	0	0	0	0	0	0	0	0	0	0
176000		144	0	0	0	143	0	48	0	0	0	143	192		0	0	0	0	0	0	0	0	0	0	0	0
180000		144	0	0	0	143	0	48	0	0	0	143	192		0	0	0	0	0	0	0	0	0	0	0	0
184000		144	0	0	0	143	0	48	0	0	0	143	192		0	0	0	0	0	0	0	0	0	0	0	0
188000		144	0	0	0	143	0	48	0	0	0	143	192		0	0	0	0	0	0	0	0	0	0	0	0
192000		144	0	0	0	143	0	48	0	0	0	143	192		0	0	0	0	0	0	0	0	0	0	0	0
196000		144	0	0	0	143	0	48	0	0	0	143	192		0	0	0	0	0	0	0	0	0	0	0	0
200000		144	0	0	0	143	0	48	0	0	0	143	192		0	0	0	0	0	0	0	0	0	0	0	0
204000		144	0	0	0	143	0	48	0	0	0	143	192		0	0	0	0	0	0	0	0	0	0	0	0
208000		144	0	0	0	143	0	48	0	0	0	143	192		0	0	0	0	0	0	0	0	0	0	0	0
212000		144	0	0	0	143	0	48	0	0	0	143	192		0	0	0	0	0	0	0	0	0	0	0	0
216000		144	0	0	0	143	0	48	0	0	0	143	192		0	0	0	0	0	0	0	0	0	0	0	0
220000		144	0	0	0	143	0	48	0	0	0	143	192		0	0	0	0	0	0	0	0	0	0	0	0
224000		144	0	0	0	143	0	48	0	0	0	143	192		0	0	0	0	0	0	0	0	0	0	0	0
228000		144	0	0	0	143	0	48	0	0	0	143	192		0	0	0	0	0	0	0	0	0	0	0	0
232000		144	0	0	0	143	0	48	0	0	0	143	192		0	0	0	0	0	0	0	0	0	0	0	0
236000		144	0	0	0	143	0	48	0	0	0	143	192		0	0	0	0	0	0	0	0	0	0	0	0
240000		144	0	0	0	143	0	48	0	0	0	143	192		0	0	0	0	0	0	0	0	0	0	0	0
244000		144	0	0	0	143	0	48	0	0	0	143	192		0	0	0	0	0	0	0	0	0	0	0	0
248000		144	0	0	0	143	0	48	0	0	0	143	192		0	0	0	0	0	0	0	0	0	0	0	0
252000		144	0	0	0	143	0	48	0	0	0	143	192		0	0	0	0	0	0	0	0	0	0	0	0
256000		144	0	0	0	143	0	48	0	0	0	143	192		0	0	0	0	0	0	0	0	0	0	0	0
260000		144	0	0	0	143	0	48	0	0	0	143	192		0	0	0	0	0	0	0	0	0	0	0	0
264000		144	0	0	0	143	0	48	0	0	0	143	192		0	0	0	0	0	0	0	0	0	0	0	0
268000		144	0	0	0	143	0	48	0	0	0	143	192		0	0	0	0	0	0	0	0	0	0	0	0
272000		144	0	0	0	143	0	48	0	0	0	143	192		0	0	0	0	0	0	0	0	0	0	0	0
276000		144	0	0	0	143	0	48	0	0	0	143	192		0	0	0	0	0	0	0	0	0	0	0	0
280000		144	0	0	0	143	0	48	0	0	0	143	192		0	0	0	0	0	0	0	0	0	0	0	0
284000		144	0	0	0	143	0	48	0	0	0	143	192		0	0	0	0	0	0	0	0	0	0	0	0
288000		144	0	0	0	143	0	48	0	0	0	143	192		0	0	0	0	0	0	0	0	0	0	0	0
292000		144	0	0	0	143	0	48	0	0	0	143	192		0	0	0	0	0	0	0	0	0	0	0	0
296000		144	0	0	0	143	0	48	0	0	0	143	192		0	0	0	0	0	0	0	0	0	0	0	0
300000		144	0	0	0	143	0	48	0	0	0	143	192		0	0	0	0	0	0	0	0	0	0	0	0
304000		144	0	0	0	143	0	48	0	0	0	143	192		0	0	0	0	0	0	0	0	0	0	0	0
308000		144	0	0	0	143	0	48	0	0	0	143	192		0	0	0	0	0	0	0	0	0	0	0	0
312000		144	0	0	0	143	0	48	0	0	0	143	192		0	0	0	0	0	0	0	0	0	0	0	0
316000		144	0	0	0	143	0	48	0	0	0	143	192		0	0	0	0	0	0	0	0	0	0	0	0
320000		144	0	0	0	143	0	48	0	0	0	143	192		0	0	0	0	0	0	0	0	0	0	0	0
324000		144	0	0	0	143	0	48	0	0	0	143	192		0	0	0	0	0	0	0	0	0	0	0	0
328000		144	0	0	0	143	0	48	0	0	0	143	192		0	0	0	0	0	0	0	0	0	0	0	0
332000		144	0	0	0	143	0	48	0	0	0	143	192		0	0	0	0	0	0	0	0	0	0	0	0
336000		144	0	0	0	143	0	48	0	0	0	143	192		0	0	0	0	0	0	0	0	0	0	0	0
340000		144	0	0	0	143	0	48	0	0	0	143	192		0	0	0	0	0	0	0	0	0	0	0	0
344000		144	0	0	0	143	0	48	0	0	0	143	192		0	0	0	0	0	0	0	0	0	0	0	0
348000		144	0	0	0	143	0	48	0	0	0	143	192		0	0	0	0	0	0	0	0	0	0	0	0
352000		144	0	0	0	143	0	48	0	0	0	143	192		0	0	0	0	0	0	0	0	0	0	0	0
356000		144	0	0	0	143	0	48	0	0	0	143	192		0	0	0	0	0	0	0	0	0	0	0	0
360000		144	0	0	0	143	0	48	0	0	0	143	192		0	0	0	0	0	0	0	0	0	0	0	0
364000		144	0	0	0	143	0	48	0	0	0	143	192		0	0	0	0	0	0	0	0	0	0	0	0
368000		144	0	0	0	143	0	48	0	0	0	143	192		0	0	0	0	0	0	0	0	0	0	0	0
372000		144	0	0	0	143	0	48	0	0	0	143	192		0	0	0	0	0	0	0	0	0	0	0	0
376000		144	0	0	0	143	0	48	0	0	0	143	192		0	0	0	0	0	0	0	0	0	0	0	0
380000		144	0	0	0	143	0	48	0	0	0	143	192		0	0	0	0	0	0	0	0	0	0	0	0
384000		144	0	0	0	143	0	48	0	0	0	143	192		0	0	0	0	0	0	0	0	0	0	0	0
388000		144	0	0	0	143	0	48	0	0	0	143	192		0	0	0	0	0	0	0	0	0	0	0	0
392000		144	0	0	0	143	0	48	0	0	0	143	192		0	0	0	0	0	0	0	0	0	0	0	0
396000		144	0	0	0	143	0	48	0	0	0	143	192		0	0	0	0	0	0	0	0	0	0	0	0
400000		144	0	0	0	143	0	48	0	0	0	143	192		0	0	0	0	0	0	0	0	0	0	0	0
400052		144	0	0	0	143	0	48	0	0	0	143	192		0	0	0	0	0	0	0	0	0	0	0	0
404000		144	0	0	0	143	0	48	0	0	0	143	192		0	0	0	0	0	0	0	0	0	0	0	0
408000		144	0	0	0	142	0	48	0	0	0	142	192		0	0	0	1	0	0	0	2	0	0	0	3
412000		144	0	0	0	132	0	48	0	0	0	132	192		0	0	0	2	0	0	0	6	0	0	0	8
416000		144	0	0	0	132	0	48	0	0	0	132	192		0	0	0	2	0	0	0	6	0	0	0	8
420000		144	0	0	0	132	0	48	0	0	0	132	192		0	0	0	2	0	0	0	6	0	0	0	8
424000		144	0	0	0	132	0	48	0	0	0	132	192		0	0	0	2	0	0	0	6	0	0	0	8
428000		144	0	0	0	132	0	48	0	0	0	132	192		0	0	0	2	0	0	0	6	0	0	0	8
432000		144	0	0	0	132	0	48	0	0	0	132	192		0	0	0	2	0	0	0	6	0	0	0	8
436000		144	0	0	0	132	0	48	0	0	0	132	192		0	0	0	2	0	0	0	6	0	0	0	8
440000		144	0	0	0	132	0	48	0	0	0	132	192		0	0	0	2	0	0	0	6	0	0	0	8
444000		144	0	0	0	132	0	48	0	0	0	132	192		0	0	0	2	0	0	0	6	0	0	0	8
448000		144	0	0	0	131	0	48	0	0	0	131	192		0	0	0	2	0	0	0	6	0	0	0	8
452000		144	0	0	0	131	0	48	0	0	0	131	192		0	0	0	2	0	0	0	6	0	0	0	8
456000		144	0	0	0	131	0	48	0	0	0	131	192		0	0	0	2	0	0	0	6	0	0	0	8
460000		144	0	0	0	131	0	48	0	0	0	131	192		0	0	0	2	0	0	0	6	0	0	0	8
464000		144	0	0	0	131	0	48	0	0	0	131	192		0	0	0	2	0	0	0	6	0	0	0	8
468000		144	0	0	0	131	0	48	0	0	0	131	192		0	0	0	2	0	0	0	6	0	0	0	8
472000		144	0	0	0	131	0	48	0	0	0	131	192		0	0	0	2	0	0	0	6	0	0	0	8
476000		144	0	0	0	131	0	48	0	0	0	131	192		0	0	0	2	0	0	0	6	0	0	0	8
480000		144	0	0	0	131	0	48	0	0	0	131	192		0	0	0	2	0	0	0	6	0	0	0	8
484000		144	0	0	0	131	0	48	0	0	0	131	192		0	0	0	2	0	0	0	6	0	0	0	8
488000		144	0	0	0	131	0	48	0	0	0	131	192		0	0	0	2	0	0	0	6	0	0	0	8
492000		144	0	0	0	130	0	48	0	0	0	130	192		0	0	0	2	0	0	0	6	0	0	0	8
496000		144	0	0	0	130	0	48	0	0	0	130	192		0	0	0	3	0	0	0	6	0	0	0	9
500000		144	0	0	0	130	0	48	0	0	0	130	192		0	0	0	3	0	0	0	6	0	0	0	9
504000		144	0	0	0	130	0	48	0	0	0	130	192		0	0	0	3	0	0	0	6	0	0	0	9
508000		144	0	0	0	130	0	48	0	0	0	130	192		0	0	0	3	0	0	0	6	0	0	0	9
512000		144	0	0	0	130	0	48	0	0	0	130	192		0	0	0	3	0	0	0	5	0	0	0	8
516000		144	0	0	0	130	0	48	0	0	0	130	192		0	0	0	3	0	0	0	6	0	0	0	9
520000		144	0	0	0	130	0	48	0	0	0	130	192		0	0	0	3	0	0	0	6	0	0	0	9
524000		144	0	0	0	129	0	48	0	0	0	129	192		0	0	0	3	0	0	0	5	0	0	0	8
528000		144	0	0	0	128	0	48	0	0	0	128	192		0	0	0	3	0	0	0	5	0	0	0	8
532000		143	0	0	0	128	0	48	0	0	0	128	191		0	0	0	3	0	0	0	7	0	0	0	10
536000		143	0	0	0	128	0	48	0	0	0	128	191		0	0	0	3	0	0	0	6	0	0	0	9
540000		143	0	0	0	128	0	48	0	0	0	128	191		0	0	0	3	0	0	0	7	0	0	0	10
544000		142	0	0	0	128	0	48	0	0	0	128	190		0	0	0	3	0	0	0	7	0	0	0	10
548000		143	0	0	0	128	0	48	0	0	0	128	191		0	0	0	3	0	0	0	7	0	0	0	10
552000		142	0	0	0	128	0	48	0	0	0	128	190		0	0	0	3	0	0	0	7	0	0	0	10
556000		143	0	0	0	128	0	48	0	0	0	128	191		0	0	0	3	0	0	0	6	0	0	0	9
560000		143	0	0	0	128	0	48	0	0	0	128	191		0	0	0	3	0	0	0	7	0	0	0	10
564000		142	0	0	0	128	0	48	0	0	0	128	190		0	0	0	3	0	0	0	7	0	0	0	10
568000		142	0	0	0	127	0	48	0	0	0	127	190		0	0	0	3	0	0	0	6	0	0	0	9
572000		142	0	0	0	128	0	48	0	0	0	128	190		0	0	0	3	0	0	0	7	0	0	0	10
576000		142	0	0	0	128	0	48	0	0	0	128	190		0	0	0	3	0	0	0	5	0	0	0	8
580000		143	0	0	0	128	0	48	0	0	0	128	191		0	0	0	3	0	0	0	6	0	0	0	9
584000		143	0	0	0	128	0	48	0	0	0	128	191		0	0	0	3	0	0	0	6	0	0	0	9
588000		142	0	0	0	128	0	48	0	0	0	128	190		0	0	0	3	0	0	0	7	0	0	0	10
592000		142	0	0	0	128	0	48	0	0	0	128	190		0	0	0	3	0	0	0	5	0	0	0	8
596000		142	0	0	0	128	0	48	0	0	0	128	190		0	0	0	3	0	0	0	7	0	0	0	10
600000		142	0	0	0	128	0	48	0	0	0	128	190		0	0	0	3	0	0	0	7	0	0	0	10
604000		142	0	0	0	127	0	48	0	0	0	127	190		1	0	0	3	0	0	0	7	0	0	1	10
608000		141	0	0	0	126	0	48	0	0	0	126	189		1	0	0	3	0	0	0	6	0	0	1	9
612000		142	0	0	0	125	0	48	0	0	0	125	190		0	0	0	3	0	0	0	6	0	0	0	9
616000		141	0	0	0	125	0	48	0	0	0	125	189		0	0	0	3	0	0	0	7	0	0	0	10
620000		141	0	0	0	125	0	48	0	0	0	125	189		0	0	0	3	0	0	0	6	0	0	0	9
624000		142	0	0	0	125	0	48	0	0	0	125	190		0	0	0	4	0	0	0	8	0	0	0	12
628000		141	0	0	0	125	0	48	0	0	0	125	189		0	0	0	4	0	0	0	8	0	0	0	12
632000		142	0	0	0	125	0	48	0	0	0	125	190		0	0	0	4	0	0	0	8	0	0	0	12
636000		142	0	0	0	125	0	48	0	0	0	125	190		0	0	0	4	0	0	0	8	0	0	0	12
640000		141	0	0	0	125	0	48	0	0	0	125	189		0	0	0	4	0	0	0	8	0	0	0	12
644000		142	0	0	0	125	0	48	0	0	0	125	190		0	0	0	4	0	0	0	8	0	0	0	12
648000		141	0	0	0	125	0	48	0	0	0	125	189		0	0	0	4	0	0	0	9	0	0	0	13
652000		142	0	0	0	125	0	48	0	0	0	125	190		0	0	0	4	0	0	0	9	0	0	0	13
656000		142	0	0	0	124	0	48	0	0	0	124	190		0	0	0	4	0	0	0	9	0	0	0	13
660000		141	0	0	0	124	0	48	0	0	0	124	189		0	0	0	4	0	0	0	9	0	0	0	13
664000		141	0	0	0	124	0	48	0	0	0	124	189		0	0	0	4	0	0	0	9	0	0	0	13
668000		142	0	0	0	124	0	48	0	0	0	124	190		0	0	0	4	0	0	0	9	0	0	0	13
672000		141	0	0	0	124	0	48	0	0	0	124	189		0	0	0	4	0	0	0	8	0	0	0	12
676000		142	0	0	0	124	0	48	0	0	0	124	190		0	0	0	4	0	0	0	9	0	0	0	13
680000		142	0	0	0	124	0	48	0	0	0	124	190		0	0	0	4	0	0	0	9	0	0	0	13
684000		142	0	0	0	124	0	48	0	0	0	124	190		0	0	0	4	0	0	0	8	0	0	0	12
688000		141	0	0	0	124	0	48	0	0	0	124	189		0	0	0	4	0	0	0	9	0	0	0	13
692000		142	0	0	0	124	0	48	0	0	0	124	190		0	0	0	4	0	0	0	9	0	0	0	13
696000		141	0	0	0	123	0	48	0	0	0	123	189		1	0	0	4	0	0	0	8	0	0	1	12
700000		142	0	0	0	122	0	48	0	0	0	122	190		1	0	0	4	0	0	0	9	0	0	1	13
704000		142	0	0	0	122	0	48	0	0	0	122	190		1	0	0	4	0	0	0	9	0	0	1	13
708000		141	0	0	0	122	0	48	0	0	0	122	189		1	0	0	4	0	0	0	9	0	0	1	13
712000		142	0	0	0	122	0	48	0	0	0	122	190		1	0	0	4	0	0	0	9	0	0	1	13
716000		142	0	0	0	122	0	48	0	0	0	122	190		1	0	0	4	0	0	0	9	0	0	1	13
720000		142	0	0	0	122	0	48	0	0	0	122	190		1	0	0	4	0	0	0	9	0	0	1	13
724000		142	0	0	0	122	0	48	0	0	0	122	190		1	0	0	4	0	0	0	9	0	0	1	13
728000		142	0	0	0	122	0	48	0	0	0	122	190		1	0	0	4	0	0	0	9	0	0	1	13
732000		141	0	0	0	122	0	48	0	0	0	122	189		1	0	0	4	0	0	0	9	0	0	1	13
736000		142	0	0	0	122	0	48	0	0	0	122	190		1	0	0	4	0	0	0	9	0	0	1	13
740000		141	0	0	0	122	0	48	0	0	0	122	189		1	0	0	4	0	0	0	9	0	0	1	13
744000		141	0	0	0	122	0	48	0	0	0	122	189		1	0	0	4	0	0	0	9	0	0	1	13
748000		142	0	0	0	122	0	48	0	0	0	122	190		1	0	0	4	0	0	0	9	0	0	1	13
752000		142	0	0	0	122	0	48	0	0	0	122	190		1	0	0	4	0	0	0	9	0	0	1	13
756000		142	0	0	0	122	0	48	0	0	0	122	190		1	0	0	4	0	0	0	9	0	0	1	13
760000		142	0	0	0	122	0	48	0	0	0	122	190		1	0	0	4	0	0	0	9	0	0	1	13
764000		142	0	0	0	122	0	48	0	0	0	122	190		1	0	0	4	0	0	0	9	0	0	1	13
768000		141	0	0	0	122	0	48	0	0	0	122	189		1	0	0	4	0	0	0	9	0	0	1	13
772000		142	0	0	0	122	0	48	0	0	0	122	190		1	0	0	4	0	0	0	9	0	0	1	13
776000		142	0	0	0	122	0	48	0	0	0	122	190		1	0	0	4	0	0	0	9	0	0	1	13
780000		142	0	0	0	122	0	48	0	0	0	122	190		1	0	0	4	0	0	0	9	0	0	1	13
784000		142	0	0	0	122	0	48	0	0	0	122	190		1	0	0	4	0	0	0	9	0	0	1	13
788000		142	0	0	0	122	0	48	0	0	0	122	190		1	0	0	4	0	0	0	9	0	0	1	13
792000		142	0	0	0	122	0	48	0	0	0	122	190		1	0	0	4	0	0	0	9	0	0	1	13
796000		141	0	0	0	122	0	48	0	0	0	122	189		1	0	0	4	0	0	0	9	0	0	1	13
800000		140	0	0	0	122	0	48	0	0	0	122	188		1	0	0	4	0	0	0	9	0	0	1	13
804000		140	0	0	0	119	0	48	0	0	0	119	188		1	0	0	4	0	0	0	8	0	0	1	12
808000		140	0	0	0	119	0	48	0	0	0	119	188		1	0	0	4	0	0	0	9	0	0	1	13
812000		141	0	0	0	119	0	48	0	0	0	119	189		1	0	0	4	0	0	0	9	0	0	1	13
816000		142	0	0	0	118	0	48	0	0	0	118	190		1	0	0	4	0	0	0	9	0	0	1	13
820000		142	0	0	0	118	0	48	0	0	0	118	190		1	0	0	4	0	0	0	9	0	0	1	13
824000		140	0	0	0	118	0	48	0	0	0	118	188		1	0	0	4	0	0	0	9	0	0	1	13
828000		140	0	0	0	118	0	48	0	0	0	118	188		1	0	0	4	0	0	0	9	0	0	1	13
832000		140	0	0	0	118	0	48	0	0	0	118	188		1	0	0	4	0	0	0	8	0	0	1	12
836000		141	0	0	0	118	0	48	0	0	0	118	189		1	0	0	4	0	0	0	9	0	0	1	13
840000		140	0	0	0	118	0	48	0	0	0	118	188		1	0	0	4	0	0	0	8	0	0	1	12
844000		139	0	0	0	118	0	48	0	0	0	118	187		1	0	0	4	0	0	0	9	0	0	1	13
848000		141	0	0	0	118	0	48	0	0	0	118	189		1	0	0	4	0	0	0	9	0	0	1	13
852000		140	0	0	0	118	0	48	0	0	0	118	188		1	0	0	4	0	0	0	9	0	0	1	13
856000		139	0	0	0	118	0	48	0	0	0	118	187		1	0	0	4	0	0	0	9	0	0	1	13
860000		140	0	0	0	118	0	48	0	0	0	118	188		1	0	0	4	0	0	0	9	0	0	1	13
864000		141	0	0	0	118	0	48	0	0	0	118	189		1	0	0	4	0	0	0	9	0	0	1	13
868000		140	0	0	0	118	0	48	0	0	0	118	188		1	0	0	4	0	0	0	8	0	0	1	12
872000		140	0	0	0	118	0	48	0	0	0	118	188		1	0	0	4	0	0	0	8	0	0	1	12
876000		140	0	0	0	117	0	48	0	0	0	117	188		1	0	0	4	0	0	0	8	0	0	1	12
880000		140	0	0	0	117	0	48	0	0	0	117	188		1	0	0	4	0	0	0	9	0	0	1	13
884000		140	0	0	0	117	0	48	0	0	0	117	188		1	0	0	4	0	0	0	8	0	0	1	12
888000		140	0	0	0	117	0	48	0	0	0	117	188		1	0	0	4	0	0	0	8	0	0	1	12
892000		140	0	0	0	117	0	48	0	0	0	117	188		1	0	0	4	0	0	0	9	0	0	1	13
896000		140	0	0	0	116	0	48	0	0	0	116	188		1	0	0	4	0	0	0	9	0	0	1	13
900000		141	0	0	0	116	0	48	0	0	0	116	189		1	0	0	4	0	0	0	9	0	0	1	13
904000		140	0	0	0	116	0	48	0	0	0	116	188		1	0	0	4	0	0	0	8	0	0	1	12
908000		140	0	0	0	116	0	48	0	0	0	116	188		1	0	0	3	0	0	0	9	0	0	1	12
912000		141	0	0	0	116	0	48	0	0	0	116	189		1	0	0	4	0	0	0	9	0	0	1	13
916000		141	0	0	0	116	0	48	0	0	0	116	189		1	0	0	4	0	0	0	8	0	0	1	12
920000		140	0	0	0	116	0	48	0	0	0	116	188		1	0	0	4	0	0	0	9	0	0	1	13
924000		141	0	0	0	116	0	48	0	0	0	116	189		1	0	0	4	0	0	0	9	0	0	1	13
928000		141	0	0	0	115	0	48	0	0	0	115	189		1	0	0	4	0	0	0	8	0	0	1	12
932000		140	0	0	0	115	0	48	0	0	0	115	188		1	0	0	4	0	0	0	9	0	0	1	13
936000		141	0	0	0	115	0	48	0	0	0	115	189		1	0	0	4	0	0	0	8	0	0	1	12
940000		141	0	0	0	115	0	48	0	0	0	115	189		1	0	0	4	0	0	0	8	0	0	1	12
944000		141	0	0	0	115	0	48	0	0	0	115	189		1	0	0	4	0	0	0	8	0	0	1	12
948000		140	0	0	0	114	0	48	0	0	0	114	188		1	0	0	4	0	0	0	9	0	0	1	13
952000		141	0	0	0	115	0	48	0	0	0	115	189		1	0	0	3	0	0	0	9	0	0	1	12
956000		141	0	0	0	115	0	48	0	0	0	115	189		1	0	0	3	0	0	0	8	0	0	1	11
960000		140	0	0	0	115	0	48	0	0	0	115	188		1	0	0	4	0	0	0	8	0	0	1	12
964000		140	0	0	0	115	0	48	0	0	0	115	188		1	0	0	4	0	0	0	8	0	0	1	12
968000		140	0	0	0	115	0	48	0	0	0	115	188		1	0	0	4	0	0	0	9	0	0	1	13
972000		141	0	0	0	115	0	48	0	0	0	115	189		1	0	0	4	0	0	0	8	0	0	1	12
976000		141	0	0	0	115	0	48	0	0	0	115	189		1	0	0	4	0	0	0	8	0	0	1	12
980000		140	0	0	0	115	0	48	0	0	0	115	188		1	0	0	4	0	0	0	9	0	0	1	13
984000		140	0	0	0	115	0	48	0	0	0	115	188		1	0	0	4	0	0	0	9	0	0	1	13
988000		141	0	0	0	114	0	48	0	0	0	114	189		1	0	0	4	0	0	0	8	0	0	1	12
992000		140	0	0	0	114	0	48	0	0	0	114	188		1	0	0	4	0	0	0	8	0	0	1	12
996000		141	0	0	0	114	0	48	0	0	0	114	189		1	0	0	4	0	0	0	8	0	0	1	12
1000000		141	0	0	0	113	0	48	0	0	0	113	189		1	0	0	4	0	0	0	9	0	0	1	13
1004000		141	0	0	0	114	0	48	0	0	0	114	189		1	0	0	4	0	0	0	8	0	0	1	12
1008000		141	0	0	0	114	0	48	0	0	0	114	189		1	0	0	4	0	0	0	9	0	0	1	13
1012000		140	0	0	0	113	0	48	0	0	0	113	188		1	0	0	4	0	0	0	9	0	0	1	13
1016000		141	0	0	0	112	0	48	0	0	0	112	189		1	0	0	4	0	0	0	9	0	0	1	13
1020000		141	0	0	0	112	0	48	0	0	0	112	189		1	0	0	4	0	0	0	9	0	0	1	13
1024000		140	0	0	0	112	0	48	0	0	0	112	188		1	0	0	4	0	0	0	9	0	0	1	13
1028000		141	0	0	0	111	0	48	0	0	0	111	189		1	0	0	4	0	0	0	9	0	0	1	13
1032000		141	0	0	0	111	0	48	0	0	0	111	189		1	0	0	4	0	0	0	9	0	0	1	13
1036000		141	0	0	0	111	0	48	0	0	0	111	189		1	0	0	4	0	0	0	8	0	0	1	12
1040000		141	0	0	0	111	0	48	0	0	0	111	189		1	0	0	4	0	0	0	8	0	0	1	12
1044000		141	0	0	0	111	0	48	0	0	0	111	189		1	0	0	4	0	0	0	8	0	0	1	12
1048000		140	0	0	0	111	0	48	0	0	0	111	188		1	0	0	4	0	0	0	8	0	0	1	12
1052000		140	0	0	0	110	0	48	0	0	0	110	188		1	0	0	4	0	0	0	9	0	0	1	13
1056000		140	0	0	0	111	0	48	0	0	0	111	188		1	0	0	4	0	0	0	8	0	0	1	12
1060000		140	0	0	0	111	0	48	0	0	0	111	188		1	0	0	4	0	0	0	8	0	0	1	12
1064000		140	0	0	0	111	0	48	0	0	0	111	188		1	0	0	4	0	0	0	8	0	0	1	12
1068000		141	0	0	0	111	0	48	0	0	0	111	189		1	0	0	4	0	0	0	9	0	0	1	13
1072000		141	0	0	0	111	0	48	0	0	0	111	189		1	0	0	4	0	0	0	9	0	0	1	13
1076000		141	0	0	0	111	0	48	0	0	0	111	189		1	0	0	4	0	0	0	8	0	0	1	12
1080000		141	0	0	0	111	0	48	0	0	0	111	189		1	0	0	4	0	0	0	9	0	0	1	13
1084000		141	0	0	0	111	0	48	0	0	0	111	189		1	0	0	4	0	0	0	8	0	0	1	12
1088000		140	0	0	0	110	0	48	0	0	0	110	188		1	0	0	4	0	0	0	8	0	0	1	12
1092000		141	0	0	0	110	0	48	0	0	0	110	189		1	0	0	4	0	0	0	8	0	0	1	12
1096000		141	0	0	0	110	0	48	0	0	0	110	189		1	0	0	4	0	0	0	8	0	0	1	12
1100000		140	0	0	0	110	0	48	0	0	0	110	188		1	0	0	4	0	0	0	9	0	0	1	13
1104000		140	0	0	0	110	0	48	0	0	0	110	188		1	0	0	4	0	0	0	9	0	0	1	13
1108000		138	0	0	0	110	0	48	0	0	0	110	186		1	0	0	4	0	0	0	8	0	0	1	12
1112000		141	0	0	0	110	0	48	0	0	0	110	189		1	0	0	4	0	0	0	8	0	0	1	12
1116000		140	0	0	0	110	0	48	0	0	0	110	188		1	0	0	4	0	0	0	8	0	0	1	12
1120000		140	0	0	0	110	0	48	0	0	0	110	188		1	0	0	4	0	0	0	8	0	0	1	12
1124000		140	0	0	0	110	0	48	0	0	0	110	188		1	0	0	4	0	0	0	8	0	0	1	12
1128000		140	0	0	0	110	0	48	0	0	0	110	188		1	0	0	4	0	0	0	9	0	0	1	13
1132000		140	0	0	0	110	0	48	0	0	0	110	188		1	0	0	4	0	0	0	10	0	0	1	14
1136000		140	0	0	0	110	0	48	0	0	0	110	188		1	0	0	4	0	0	0	10	0	0	1	14
1140000		140	0	0	0	110	0	48	0	0	0	110	188		1	0	0	4	0	0	0	10	0	0	1	14
1144000		139	0	0	0	110	0	48	0	0	0	110	187		1	0	0	4	0	0	0	10	0	0	1	14
1148000		141	0	0	0	110	0	48	0	0	0	110	189		1	0	0	4	0	0	0	11	0	0	1	15
1152000		141	0	0	0	110	0	48	0	0	0	110	189		1	0	0	4	0	0	0	10	0	0	1	14
1156000		139	0	0	0	109	0	48	0	0	0	109	187		1	0	0	4	0	0	0	10	0	0	1	14
1160000		140	0	0	0	109	0	48	0	0	0	109	188		1	0	0	5	0	0	0	9	0	0	1	14
1164000		140	0	0	0	109	0	48	0	0	0	109	188		1	0	0	5	0	0	0	9	0	0	1	14
1168000		140	0	0	0	109	0	48	0	0	0	109	188		1	0	0	5	0	0	0	10	0	0	1	15
1172000		139	0	0	0	109	0	48	0	0	0	109	187		1	0	0	5	0	0	0	10	0	0	1	15
1176000		140	0	0	0	109	0	48	0	0	0	109	188		1	0	0	5	0	0	0	10	0	0	1	15
1180000		140	0	0	0	109	0	48	0	0	0	109	188		1	0	0	5	0	0	0	10	0	0	1	15
1184000		139	0	0	0	109	0	48	0	0	0	109	187		1	0	0	5	0	0	0	10	0	0	1	15
1188000		138	0	0	0	109	0	48	0	0	0	109	186		1	0	0	5	0	0	0	10	0	0	1	15
1192000		139	0	0	0	109	0	48	0	0	0	109	187		1	0	0	5	0	0	0	10	0	0	1	15
1196000		140	0	0	0	108	0	48	0	0	0	108	188		1	0	0	5	0	0	0	10	0	0	1	15
1200000		140	0	0	0	108	0	48	0	0	0	108	188		1	0	0	5	0	0	0	10	0	0	1	15
1204000		140	0	0	0	107	0	48	0	0	0	107	188		1	0	0	5	0	0	0	10	0	0	1	15
1208000		140	0	0	0	106	0	48	0	0	0	106	188		1	0	0	6	0	0	0	10	0	0	1	16
1212000		140	0	0	0	106	0	48	0	0	0	106	188		1	0	0	6	0	0	0	10	0	0	1	16
1216000		140	0	0	0	105	0	48	0	0	0	105	188		1	0	0	6	0	0	0	10	0	0	1	16
1220000		138	0	0	0	105	0	48	0	0	0	105	186		1	0	0	6	0	0	0	10	0	0	1	16
1224000		140	0	0	0	103	0	48	0	0	0	103	188		1	0	0	6	0	0	0	10	0	0	1	16
1228000		140	0	0	0	103	0	48	0	0	0	103	188		1	0	0	6	0	0	0	11	0	0	1	17
1232000		139	0	0	0	103	0	48	0	0	0	103	187		1	0	0	6	0	0	0	11	0	0	1	17
1236000		140	0	0	0	103	0	48	0	0	0	103	188		1	0	0	6	0	0	0	11	0	0	1	17
1240000		140	0	0	0	102	0	48	0	0	0	102	188		1	0	0	6	0	0	0	11	0	0	1	17
1244000		139	0	0	0	102	0	48	0	0	0	102	187		1	0	0	6	0	0	0	11	0	0	1	17
1248000		138	0	0	0	102	0	48	0	0	0	102	186		1	0	0	6	0	0	0	11	0	0	1	17
1252000		138	0	0	0	102	0	48	0	0	0	102	186		1	0	0	6	0	0	0	11	0	0	1	17
1256000		138	0	0	0	101	0	48	0	0	0	101	186		1	0	0	6	0	0	0	11	0	0	1	17
1260000		138	0	0	0	101	0	48	0	0	0	101	186		1	0	0	6	0	0	0	11	0	0	1	17
1264000		138	0	0	0	101	0	48	0	0	0	101	186		1	0	0	6	0	0	0	11	0	0	1	17
1268000		138	0	0	0	100	0	47	0	0	0	100	185		1	0	0	6	0	0	0	11	0	0	1	17
1272000		137	0	0	0	100	0	48	0	0	0	100	185		1	0	0	6	0	0	0	12	0	0	1	18
1276000		138	0	0	0	100	0	48	0	0	0	100	186		1	0	0	6	0	0	0	12	0	0	1	18
1280000		136	0	0	0	100	0	47	0	0	0	100	183		1	0	0	6	0	0	0	12	0	0	1	18
1284000		137	0	0	0	100	0	48	0	0	0	100	185		1	0	0	6	0	0	0	12	0	0	1	18
1288000		137	0	0	0	100	0	48	0	0	0	100	185		1	0	0	6	0	0	0	12	0	0	1	18
1292000		137	0	0	0	100	0	48	0	0	0	100	185		1	0	0	6	0	0	0	12	0	0	1	18
1296000		136	0	0	0	100	0	48	0	0	0	100	184		1	0	0	6	0	0	0	12	0	0	1	18
1300000		138	0	0	0	100	0	48	0	0	0	100	186		1	0	0	6	0	0	0	12	0	0	1	18
1304000		138	0	0	0	99	0	48	0	0	0	99	186		1	0	0	6	0	0	0	12	0	0	1	18
1308000		138	0	0	0	99	0	48	0	0	0	99	186		1	0	0	6	0	0	0	12	0	0	1	18
1312000		138	0	0	0	99	0	48	0	0	0	99	186		1	0	0	6	0	0	0	12	0	0	1	18
1316000		136	0	0	0	99	0	48	0	0	0	99	184		1	0	0	6	0	0	0	13	0	0	1	19
1320000		138	0	0	0	99	0	48	0	0	0	99	186		1	0	0	6	0	0	0	13	0	0	1	19
1324000		137	0	0	0	99	0	47	0	0	0	99	184		1	0	0	6	0	0	0	13	0	0	1	19
1328000		137	0	0	0	99	0	47	0	0	0	99	184		1	0	0	6	0	0	0	13	0	0	1	19
1332000		138	0	0	0	99	0	47	0	0	0	99	185		1	0	0	6	0	0	0	12	0	0	1	18
1336000		138	0	0	0	99	0	47	0	0	0	99	185		1	0	0	6	0	0	0	13	0	0	1	19
1340000		138	0	0	0	99	0	47	0	0	0	99	185		1	0	0	6	0	0	0	13	0	0	1	19
1344000		136	0	0	0	97	0	47	0	0	0	97	183		1	0	0	6	0	0	0	13	0	0	1	19
1348000		138	0	0	0	97	0	47	0	0	0	97	185		1	0	0	6	0	0	0	12	0	0	1	18
1352000		137	0	0	0	97	0	47	0	0	0	97	184		1	0	0	6	0	0	0	12	0	0	1	18
1356000		136	0	0	0	97	0	47	0	0	0	97	183		1	0	0	6	0	0	0	13	0	0	1	19
1360000		137	0	0	0	97	0	47	0	0	0	97	184		1	0	0	7	0	0	0	14	0	0	1	21
1364000		138	0	0	0	97	0	47	0	0	0	97	185		1	0	0	7	0	0	0	13	0	0	1	20
1368000		138	0	0	0	97	0	47	0	0	0	97	185		1	0	0	7	0	0	0	13	0	0	1	20
1372000		136	0	0	0	97	0	47	0	0	0	97	183		1	0	0	7	0	0	0	14	0	0	1	21
1376000		138	0	0	0	97	0	47	0	0	0	97	185		1	0	0	7	0	0	0	14	0	0	1	21
1380000		137	0	0	0	97	0	47	0	0	0	97	184		1	0	0	7	0	0	0	13	0	0	1	20
1384000		137	0	0	0	96	0	47	0	0	0	96	184		1	0	0	7	0	0	0	13	0	0	1	20
1388000		137	0	0	0	97	0	47	0	0	0	97	184		1	0	0	7	0	0	0	14	0	0	1	21
1392000		138	0	0	0	97	0	47	0	0	0	97	185		1	0	0	7	0	0	0	14	0	0	1	21
1396000		137	0	0	0	97	0	47	0	0	0	97	184		1	0	0	7	0	0	0	13	0	0	1	20
1400000		137	0	0	0	97	0	47	0	0	0	97	184		1	0	0	7	0	0	0	13	0	0	1	20
1404000		137	0	0	0	97	0	47	0	0	0	97	184		1	0	0	7	0	0	0	14	0	0	1	21
1408000		136	0	0	0	97	0	47	0	0	0	97	183		1	0	0	7	0	0	0	13	0	0	1	20
1412000		137	0	0	0	97	0	47	0	0	0	97	184		1	0	0	7	0	0	0	13	0	0	1	20
1416000		136	0	0	0	97	0	47	0	0	0	97	183		1	0	0	7	0	0	0	14	0	0	1	21
1420000		137	0	0	0	97	0	47	0	0	0	97	184		1	0	0	7	0	0	0	14	0	0	1	21
1424000		137	0	0	0	96	0	47	0	0	0	96	184		1	0	0	7	0	0	0	14	0	0	1	21
1428000		136	0	0	0	96	0	47	0	0	0	96	183		1	0	0	7	0	0	0	13	0	0	1	20
1432000		136	0	0	0	96	0	47	0	0	0	96	183		1	0	0	7	0	0	0	14	0	0	1	21
1436000		137	0	0	0	96	0	47	0	0	0	96	184		1	0	0	7	0	0	0	14	0	0	1	21
1440000		137	0	0	0	96	0	47	0	0	0	96	184		1	0	0	7	0	0	0	14	0	0	1	21
1444000		137	0	0	0	96	0	47	0	0	0	96	184		1	0	0	7	0	0	0	13	0	0	1	20
1448000		136	0	0	0	96	0	47	0	0	0	96	183		1	0	0	7	0	0	0	13	0	0	1	20
1452000		135	0	0	0	96	0	47	0	0	0	96	182		1	0	0	7	0	0	0	14	0	0	1	21
1456000		136	0	0	0	96	0	47	0	0	0	96	183		1	0	0	7	0	0	0	14	0	0	1	21
1460000		137	0	0	0	96	0	47	0	0	0	96	184		1	0	0	7	0	0	0	13	0	0	1	20
1464000		137	0	0	0	96	0	47	0	0	0	96	184		1	0	0	7	0	0	0	12	0	0	1	19
1468000		136	0	0	0	96	0	47	0	0	0	96	183		1	0	0	7	0	0	0	14	0	0	1	21
1472000		137	0	0	0	96	0	47	0	0	0	96	184		1	0	0	7	0	0	0	14	0	0	1	21
1476000		136	0	0	0	96	0	47	0	0	0	96	183		1	0	0	7	0	0	0	14	0	0	1	21
1480000		138	0	0	0	96	0	47	0	0	0	96	185		1	0	0	7	0	0	0	14	0	0	1	21
1484000		138	0	0	0	96	0	47	0	0	0	96	185		1	0	0	7	0	0	0	14	0	0	1	21
1488000		138	0	0	0	96	0	47	0	0	0	96	185		1	0	0	7	0	0	0	14	0	0	1	21
1492000		139	0	0	0	96	0	47	0	0	0	96	186		1	0	0	7	0	0	0	14	0	0	1	21
1496000		139	0	0	0	96	0	47	0	0	0	96	186		1	0	0	7	0	0	0	13	0	0	1	20
1500000		139	0	0	0	96	0	47	0	0	0	96	186		1	0	0	7	0	0	0	13	0	0	1	20
1504000		139	0	0	0	95	0	47	0	0	0	95	186		1	0	0	7	0	0	0	13	0	0	1	20
1508000		139	0	0	0	95	0	47	0	0	0	95	186		1	0	0	7	0	0	0	13	0	0	1	20
1512000		138	0	0	0	93	0	47	0	0	0	93	185		1	0	0	7	0	0	0	13	0	0	1	20
1516000		139	0	0	0	93	0	47	0	0	0	93	186		1	0	0	7	0	0	0	13	0	0	1	20
1520000		138	0	0	0	93	0	47	0	0	0	93	185		1	0	0	7	0	0	0	13	0	0	1	20
1524000		138	0	0	0	93	0	47	0	0	0	93	185		1	0	0	7	0	0	0	13	0	0	1	20
1528000		137	0	0	0	93	0	47	0	0	0	93	184		1	0	0	7	0	0	0	13	0	0	1	20
1532000		137	0	0	0	92	0	47	0	0	0	92	184		1	0	0	7	0	0	0	13	0	0	1	20
1536000		138	0	0	0	92	0	47	0	0	0	92	185		1	0	0	7	0	0	0	13	0	0	1	20
1540000		137	0	0	0	92	0	47	0	0	0	92	184		1	0	0	7	0	0	0	13	0	0	1	20
1544000		138	0	0	0	92	0	47	0	0	0	92	185		1	0	0	7	0	0	0	13	0	0	1	20
1548000		137	0	0	0	92	0	47	0	0	0	92	184		1	0	0	7	0	0	0	13	0	0	1	20
1552000		138	0	0	0	92	0	47	0	0	0	92	185		1	0	0	7	0	0	0	13	0	0	1	20
1556000		137	0	0	0	92	0	47	0	0	0	92	184		1	0	0	7	0	0	0	13	0	0	1	20
1560000		138	0	0	0	92	0	47	0	0	0	92	185		1	0	0	7	0	0	0	13	0	0	1	20
1564000		137	0	0	0	91	0	47	0	0	0	91	184		1	0	0	8	0	0	0	14	0	0	1	22
1568000		138	0	0	0	91	0	47	0	0	0	91	185		1	0	0	8	0	0	0	14	0	0	1	22
1572000		138	0	0	0	91	0	47	0	0	0	91	185		1	0	0	8	0	0	0	14	0	0	1	22
1576000		138	0	0	0	91	0	47	0	0	0	91	185		1	0	0	8	0	0	0	14	0	0	1	22
1580000		138	0	0	0	91	0	47	0	0	0	91	185		1	0	0	8	0	0	0	14	0	0	1	22
1584000		138	0	0	0	91	0	47	0	0	0	91	185		1	0	0	8	0	0	0	14	0	0	1	22
1588000		138	0	0	0	91	0	47	0	0	0	91	185		1	0	0	8	0	0	0	14	0	0	1	22
1592000		138	0	0	0	91	0	47	0	0	0	91	185		1	0	0	8	0	0	0	15	0	0	1	23
1596000		138	0	0	0	91	0	47	0	0	0	91	185		1	0	0	8	0	0	0	15	0	0	1	23
1600000		137	0	0	0	90	0	47	0	0	0	90	184		1	0	0	8	0	0	0	15	0	0	1	23
1604000		138	0	0	0	90	0	46	0	0	0	90	184		1	0	0	8	0	0	0	14	0	0	1	22
1608000		136	0	0	0	90	0	46	0	0	0	90	182		1	0	0	8	0	0	0	16	0	0	1	24
1612000		138	0	0	0	90	0	46	0	0	0	90	184		1	0	0	8	0	0	0	16	0	0	1	24
1616000		138	0	0	0	90	0	46	0	0	0	90	184		1	0	0	8	0	0	0	15	0	0	1	23
1620000		137	0	0	0	90	0	46	0	0	0	90	183		1	0	0	8	0	0	0	16	0	0	1	24
1624000		138	0	0	0	90	0	46	0	0	0	90	184		1	0	0	8	0	0	0	17	0	0	1	25
1628000		138	0	0	0	90	0	46	0	0	0	90	184		1	0	0	8	0	0	0	16	0	0	1	24
1632000		137	0	0	0	90	0	46	0	0	0	90	183		1	0	0	8	0	0	0	17	0	0	1	25
1636000		137	0	0	0	90	0	46	0	0	0	90	183		1	0	0	9	0	0	0	18	0	0	1	27
1640000		137	0	0	0	90	0	46	0	0	0	90	183		1	0	0	9	0	0	0	18	0	0	1	27
1644000		137	0	0	0	90	0	46	0	0	0	90	183		1	0	0	9	0	0	0	18	0	0	1	27
1648000		138	0	0	0	90	0	46	0	0	0	90	184		1	0	0	9	0	0	0	18	0	0	1	27
1652000		138	0	0	0	90	0	46	0	0	0	90	184		1	0	0	9	0	0	0	18	0	0	1	27
1656000		137	0	0	0	90	0	46	0	0	0	90	183		1	0	0	9	0	0	0	18	0	0	1	27
1660000		137	0	0	0	90	0	46	0	0	0	90	183		1	0	0	9	0	0	0	17	0	0	1	26
1664000		137	0	0	0	90	0	46	0	0	0	90	183		1	0	0	9	0	0	0	19	0	0	1	28
1668000		137	0	0	0	90	0	46	0	0	0	90	183		1	0	0	9	0	0	0	17	0	0	1	26
1672000		136	0	0	0	90	0	46	0	0	0	90	182		1	0	0	9	0	0	0	18	0	0	1	27
1676000		136	0	0	0	90	0	46	0	0	0	90	182		1	0	0	9	0	0	0	18	0	0	1	27
1680000		137	0	0	0	90	0	46	0	0	0	90	183		1	0	0	9	0	0	0	18	0	0	1	27
1684000		137	0	0	0	90	0	46	0	0	0	90	183		1	0	0	9	0	0	0	19	0	0	1	28
1688000		138	0	0	0	90	0	46	0	0	0	90	184		1	0	0	9	0	0	0	18	0	0	1	27
1692000		136	0	0	0	90	0	46	0	0	0	90	182		1	0	0	9	0	0	0	18	0	0	1	27
1696000		136	0	0	0	90	0	46	0	0	0	90	182		1	0	0	9	0	0	0	19	0	0	1	28
1700000		136	0	0	0	90	0	46	0	0	0	90	182		1	0	0	9	0	0	0	17	0	0	1	26
1704000		135	0	0	0	90	0	46	0	0	0	90	181		1	0	0	9	0	0	0	18	0	0	1	27
1708000		134	0	0	0	90	0	46	0	0	0	90	180		1	0	0	9	0	0	0	18	0	0	1	27
1712000		134	0	0	0	90	0	46	0	0	0	90	180		1	0	0	9	0	0	0	20	0	0	1	29
1716000		135	0	0	0	90	0	46	0	0	0	90	181		1	0	0	9	0	0	0	20	0	0	1	29
1720000		134	0	0	0	90	0	46	0	0	0	90	180		1	0	0	9	0	0	0	20	0	0	1	29
1724000		134	0	0	0	90	0	45	0	0	0	90	179		1	0	0	9	0	0	0	20	0	0	1	29
1728000		135	0	0	0	90	0	46	0	0	0	90	181		1	0	0	9	0	0	0	20	0	0	1	29
1732000		135	0	0	0	90	0	46	0	0	0	90	181		1	0	0	9	0	0	0	20	0	0	1	29
1736000		134	0	0	0	90	0	46	0	0	0	90	180		1	0	0	9	0	0	0	20	0	0	1	29
1740000		134	0	0	0	90	0	45	0	0	0	90	179		1	0	0	9	0	0	0	18	0	0	1	27
1744000		135	0	0	0	90	0	46	0	0	0	90	181		1	0	0	9	0	0	0	19	0	0	1	28
1748000		134	0	0	0	90	0	46	0	0	0	90	180		1	0	0	9	0	0	0	21	0	0	1	30
1752000		134	0	0	0	90	0	46	0	0	0	90	180		1	0	0	9	0	0	0	21	0	0	1	30
1756000		136	0	0	0	90	0	45	0	0	0	90	181		1	0	0	9	0	0	0	21	0	0	1	30
1760000		134	0	0	0	90	0	46	0	0	0	90	180		1	0	0	9	0	0	0	21	0	0	1	30
1764000		133	0	0	0	90	0	46	0	0	0	90	179		1	0	0	9	0	0	0	20	0	0	1	29
1768000		135	0	0	0	90	0	45	0	0	0	90	180		1	0	0	9	0	0	0	20	0	0	1	29
1772000		134	0	0	0	90	0	46	0	0	0	90	180		1	0	0	9	0	0	0	20	0	0	1	29
1776000		136	0	0	0	90	0	45	0	0	0	90	181		1	0	0	9	0	0	0	20	0	0	1	29
1780000		136	0	0	0	89	0	45	0	0	0	89	181		1	0	0	9	0	0	0	17	0	0	1	26
1784000		135	0	0	0	88	0	46	0	0	0	88	181		1	0	0	9	0	0	0	19	0	0	1	28
1788000		135	0	0	0	87	0	46	0	0	0	87	181		1	0	0	9	0	0	0	21	0	0	1	30
1792000		135	0	0	0	88	0	46	0	0	0	88	181		1	0	0	9	0	0	0	20	0	0	1	29
1796000		135	0	0	0	88	0	45	0	0	0	88	180		1	0	0	9	0	0	0	20	0	0	1	29
1800000		134	0	0	0	88	0	46	0	0	0	88	180		1	0	0	9	0	0	0	20	0	0	1	29
1804000		135	0	0	0	88	0	45	0	0	0	88	180		1	0	0	9	0	0	0	21	0	0	1	30
1808000		135	0	0	0	88	0	45	0	0	0	88	180		1	0	0	9	0	0	0	20	0	0	1	29
1812000		135	0	0	0	87	0	46	0	0	0	87	181		1	0	0	9	0	0	0	20	0	0	1	29
1816000		135	0	0	0	87	0	46	0	0	0	87	181		1	0	0	9	0	0	0	20	0	0	1	29
1820000		135	0	0	0	87	0	46	0	0	0	87	181		1	0	0	8	0	0	0	21	0	0	1	29
1824000		135	0	0	0	87	0	46	0	0	0	87	181		1	0	0	9	0	0	0	21	0	0	1	30
1828000		135	0	0	0	87	0	45	0	0	0	87	180		1	0	0	9	0	0	0	21	0	0	1	30
1832000		134	0	0	0	87	0	46	0	0	0	87	180		1	0	0	9	0	0	0	21	0	0	1	30
1836000		135	0	0	0	87	0	45	0	0	0	87	180		1	0	0	9	0	0	0	21	0	0	1	30
1840000		135	0	0	0	87	0	46	0	0	0	87	181		1	0	0	9	0	0	0	21	0	0	1	30
1844000		135	0	0	0	87	0	46	0	0	0	87	181		1	0	0	9	0	0	0	22	0	0	1	31
1848000		135	0	0	0	87	0	46	0	0	0	87	181		1	0	0	9	0	0	0	20	0	0	1	29
1852000		134	0	0	0	87	0	46	0	0	0	87	180		1	0	0	9	0	0	0	20	0	0	1	29
1856000		135	0	0	0	87	0	46	0	0	0	87	181		1	0	0	9	0	0	0	22	0	0	1	31
1860000		135	0	0	0	87	0	46	0	0	0	87	181		1	0	0	9	0	0	0	20	0	0	1	29
1864000		135	0	0	0	87	0	46	0	0	0	87	181		1	0	0	9	0	0	0	21	0	0	1	30
1868000		134	0	0	0	87	0	46	0	0	0	87	180		1	0	0	9	0	0	0	20	0	0	1	29
1872000		135	0	0	0	87	0	46	0	0	0	87	181		1	0	0	9	0	0	0	19	0	0	1	28
1876000		134	0	0	0	87	0	46	0	0	0	87	180		1	0	0	9	0	0	0	21	0	0	1	30
1880000		135	0	0	0	87	0	46	0	0	0	87	181		1	0	0	9	0	0	0	20	0	0	1	29
1884000		135	0	0	0	87	0	45	0	0	0	87	180		1	0	0	9	0	0	0	21	0	0	1	30
1888000		135	0	0	0	87	0	45	0	0	0	87	180		1	0	0	9	0	0	0	19	0	0	1	28
1892000		134	0	0	0	87	0	46	0	0	0	87	180		1	0	0	9	0	0	0	20	0	0	1	29
1896000		135	0	0	0	87	0	46	0	0	0	87	181		1	0	0	9	0	0	0	21	0	0	1	30
1900000		135	0	0	0	87	0	46	0	0	0	87	181		1	0	0	9	0	0	0	21	0	0	1	30
1904000		135	0	0	0	86	0	46	0	0	0	86	181		1	0	0	9	0	0	0	19	0	0	1	28
1908000		135	0	0	0	86	0	46	0	0	0	86	181		1	0	0	9	0	0	0	20	0	0	1	29
1912000		134	0	0	0	86	0	46	0	0	0	86	180		1	0	0	9	0	0	0	21	0	0	1	30
1916000		135	0	0	0	86	0	46	0	0	0	86	181		1	0	0	9	0	0	0	21	0	0	1	30
1920000		135	0	0	0	86	0	46	0	0	0	86	181		1	0	0	9	0	0	0	20	0	0	1	29
1924000		135	0	0	0	86	0	46	0	0	0	86	181		1	0	0	9	0	0	0	20	0	0	1	29
1928000		135	0	0	0	86	0	46	0	0	0	86	181		1	0	0	9	0	0	0	21	0	0	1	30
1932000		134	0	0	0	86	0	46	0	0	0	86	180		1	0	0	9	0	0	0	21	0	0	1	30
1936000		135	0	0	0	86	0	46	0	0	0	86	181		1	0	0	9	0	0	0	20	0	0	1	29
1940000		135	0	0	0	86	0	46	0	0	0	86	181		1	0	0	9	0	0	0	22	0	0	1	31
1944000		135	0	0	0	86	0	46	0	0	0	86	181		1	0	0	9	0	0	0	20	0	0	1	29
1948000		135	0	0	0	86	0	46	0	0	0	86	181		1	0	0	9	0	0	0	21	0	0	1	30
1952000		135	0	0	0	86	0	46	0	0	0	86	181		1	0	0	9	0	0	0	21	0	0	1	30
1956000		135	0	0	0	86	0	46	0	0	0	86	181		1	0	0	9	0	0	0	21	0	0	1	30
1960000		135	0	0	0	86	0	46	0	0	0	86	181		1	0	0	9	0	0	0	18	0	0	1	27
1964000		135	0	0	0	86	0	46	0	0	0	86	181		1	0	0	9	0	0	0	19	0	0	1	28
1968000		135	0	0	0	86	0	46	0	0	0	86	181		1	0	0	9	0	0	0	19	0	0	1	28
1972000		135	0	0	0	86	0	46	0	0	0	86	181		1	0	0	9	0	0	0	19	0	0	1	28
1976000		135	0	0	0	86	0	46	0	0	0	86	181		1	0	0	9	0	0	0	21	0	0	1	30
1980000		135	0	0	0	86	0	46	0	0	0	86	181		1	0	0	9	0	0	0	21	0	0	1	30
1984000		135	0	0	0	86	0	46	0	0	0	86	181		1	0	0	9	0	0	0	21	0	0	1	30
1988000		135	0	0	0	86	0	46	0	0	0	86	181		1	0	0	9	0	0	0	18	0	0	1	27
1992000		135	0	0	0	86	0	46	0	0	0	86	181		1	0	0	9	0	0	0	21	0	0	1	30
1996000		135	0	0	0	86	0	46	0	0	0	86	181		1	0	0	9	0	0	0	20	0	0	1	29
2000000		135	0	0	0	85	0	46	0	0	0	85	181		1	0	0	9	0	0	0	20	0	0	1	29
2004000		135	0	0	0	85	0	46	0	0	0	85	181		1	0	0	9	0	0	0	20	0	0	1	29
2008000		135	0	0	0	85	0	46	0	0	0	85	181		1	0	0	9	0	0	0	19	0	0	1	28
2012000		134	0	0	0	85	0	46	0	0	0	85	180		1	0	0	9	0	0	0	21	0	0	1	30
2016000		135	0	0	0	85	0	45	0	0	0	85	180		1	0	0	9	0	0	0	21	0	0	1	30
2020000		135	0	0	0	85	0	46	0	0	0	85	181		1	0	0	9	0	0	0	20	0	0	1	29
2024000		135	0	0	0	85	0	45	0	0	0	85	180		1	0	0	9	0	0	0	20	0	0	1	29
2028000		134	0	0	0	85	0	45	0	0	0	85	179		1	0	0	10	0	0	0	20	0	0	1	30
2032000		135	0	0	0	85	0	45	0	0	0	85	180		1	0	0	10	0	0	0	19	0	0	1	29
2036000		135	0	0	0	85	0	45	0	0	0	85	180		1	0	0	10	0	0	0	19	0	0	1	29
2040000		134	0	0	0	85	0	45	0	0	0	85	179		1	0	0	10	0	0	0	22	0	0	1	32
2044000		135	0	0	0	84	0	45	0	0	0	84	180		1	0	0	10	0	0	0	21	0	0	1	31
2048000		134	0	0	0	84	0	45	0	0	0	84	179		1	1	0	10	0	0	0	19	0	0	2	29
2052000		135	0	0	0	84	0	45	0	0	0	84	180		1	0	0	10	0	0	0	20	0	0	1	30
2056000		134	0	0	0	84	0	45	0	0	0	84	179		1	0	0	10	0	0	0	21	0	0	1	31
2060000		135	0	0	0	83	0	45	0	0	0	83	180		1	0	0	10	0	0	0	21	0	0	1	31
2064000		135	0	0	0	83	0	45	0	0	0	83	180		1	0	0	11	0	0	0	21	0	0	1	32
2068000		135	0	0	0	83	0	45	0	0	0	83	180		1	0	0	11	0	0	0	21	0	0	1	32
2072000		134	0	0	0	83	0	45	0	0	0	83	179		1	0	0	11	0	0	0	21	0	0	1	32
2076000		135	0	0	0	82	0	45	0	0	0	82	180		1	0	0	11	0	0	0	21	0	0	1	32
2080000		135	0	0	0	82	0	45	0	0	0	82	180		1	0	0	11	0	0	0	21	0	0	1	32
2084000		134	0	0	0	83	0	45	0	0	0	83	179		1	0	0	12	0	0	0	21	0	0	1	33
2088000		135	0	0	0	82	0	45	0	0	0	82	180		1	0	0	12	0	0	0	21	0	0	1	33
2092000		134	0	0	0	82	0	45	0	0	0	82	179		1	0	0	12	0	0	0	20	0	0	1	32
2096000		134	0	0	0	81	0	44	0	0	0	81	178		1	0	0	13	0	0	0	22	0	0	1	35
2100000		135	0	0	0	82	0	45	0	0	0	82	180		1	0	0	12	0	0	0	21	0	0	1	33
2104000		134	0	0	0	82	0	45	0	0	0	82	179		1	0	0	12	0	0	0	21	0	0	1	33
2108000		134	0	0	0	82	0	45	0	0	0	82	179		1	0	0	12	0	0	0	21	0	0	1	33
2112000		134	0	0	0	82	0	45	0	0	0	82	179		1	0	0	12	0	0	0	21	0	0	1	33
2116000		135	0	0	0	82	0	45	0	0	0	82	180		1	0	0	13	0	0	0	21	0	0	1	34
2120000		134	0	0	0	81	0	45	0	0	0	81	179		1	0	0	12	0	0	0	21	0	0	1	33
2124000		134	0	0	0	81	0	45	0	0	0	81	179		1	0	0	13	0	0	0	20	0	0	1	33
2128000		133	0	0	0	81	0	45	0	0	0	81	178		1	0	0	13	0	0	0	20	0	0	1	33
2132000		133	0	0	0	81	0	45	0	0	0	81	178		1	0	0	13	0	0	0	20	0	0	1	33
2136000		133	0	0	0	81	0	45	0	0	0	81	178		1	0	0	13	0	0	0	20	0	0	1	33
2140000		133	0	0	0	81	0	45	0	0	0	81	178		1	0	0	13	0	0	0	21	0	0	1	34
2144000		133	0	0	0	81	0	45	0	0	0	81	178		1	0	0	12	0	0	0	23	0	0	1	35
2148000		133	0	0	0	81	0	45	0	0	0	81	178		1	0	0	13	0	0	0	23	0	0	1	36
2152000		133	0	0	0	81	0	45	0	0	0	81	178		1	0	0	13	0	0	0	23	0	0	1	36
2156000		132	0	0	0	80	0	44	0	0	0	80	176		1	0	0	13	0	0	0	23	0	0	1	36
2160000		134	0	0	0	81	0	44	0	0	0	81	178		1	0	0	12	0	0	0	23	0	0	1	35
2164000		133	0	0	0	81	0	45	0	0	0	81	178		1	0	0	13	0	0	0	23	0	0	1	36
2168000		132	0	0	0	81	0	45	0	0	0	81	177		1	0	0	12	0	0	0	22	0	0	1	34
2172000		133	0	0	0	81	0	45	0	0	0	81	178		1	0	0	13	0	0	0	22	0	0	1	35
2176000		133	0	0	0	81	0	45	0	0	0	81	178		1	0	0	13	0	0	0	22	0	0	1	35
2180000		135	0	0	0	81	0	45	0	0	0	81	180		1	0	0	13	0	0	0	22	0	0	1	35
2184000		132	0	0	0	80	0	45	0	0	0	80	177		1	0	0	12	0	0	0	23	0	0	1	35
2188000		131	0	0	0	80	0	45	0	0	0	80	176		1	0	0	12	0	0	0	22	0	0	1	34
2192000		134	0	0	0	80	0	45	0	0	0	80	179		1	0	0	12	0	0	0	22	0	0	1	34
2196000		132	0	0	0	80	0	44	0	0	0	80	176		1	0	0	12	0	0	0	23	0	0	1	35
2200000		133	0	0	0	80	0	45	0	0	0	80	178		1	0	0	12	0	0	0	21	0	0	1	33
2204000		133	0	0	0	80	0	45	0	0	0	80	178		1	0	0	12	0	0	0	24	0	0	1	36
2208000		131	0	0	0	80	0	45	0	0	0	80	176		1	0	0	12	0	0	0	25	0	0	1	37
2212000		133	0	0	0	80	0	45	0	0	0	80	178		1	0	0	13	0	0	0	25	0	0	1	38
2216000		134	0	0	0	79	0	45	0	0	0	79	179		1	0	0	13	0	0	0	25	0	0	1	38
2220000		133	0	0	0	80	0	45	0	0	0	80	178		1	0	0	14	0	0	0	25	0	0	1	39
2224000		133	0	0	0	80	0	45	0	0	0	80	178		1	0	0	14	0	0	0	25	0	0	1	39
2228000		131	0	0	0	80	0	45	0	0	0	80	176		1	0	0	13	0	0	0	25	0	0	1	38
2232000		133	0	0	0	80	0	45	0	0	0	80	178		1	0	0	13	0	0	0	25	0	0	1	38
2236000		131	0	0	0	80	0	45	0	0	0	80	176		1	0	0	14	0	0	0	25	0	0	1	39
2240000		132	0	0	0	80	0	45	0	0	0	80	177		1	0	0	14	0	0	0	25	0	0	1	39
2244000		133	0	0	0	79	0	45	0	0	0	79	178		1	0	0	13	0	0	0	24	0	0	1	37
2248000		132	0	0	0	80	0	45	0	0	0	80	177		1	0	0	14	0	0	0	24	0	0	1	38
2252000		132	0	0	0	79	0	45	0	0	0	79	177		1	0	0	13	0	0	0	25	0	0	1	38
2256000		128	0	0	0	79	0	45	0	0	0	79	173		1	0	0	14	0	0	0	24	0	0	1	38
2260000		132	0	0	0	79	0	45	0	0	0	79	177		1	0	0	13	0	0	0	24	0	0	1	37
2264000		130	0	0	0	79	0	45	0	0	0	79	175		1	0	0	14	0	0	0	24	0	0	1	38
2268000		132	0	0	0	79	0	44	0	0	0	79	176		1	0	0	14	0	0	0	25	0	0	1	39
2272000		132	0	0	0	79	0	45	0	0	0	79	177		1	0	0	13	0	0	0	25	0	0	1	38
2276000		129	0	0	0	79	0	45	0	0	0	79	174		1	0	0	14	0	0	0	25	0	0	1	39
2280000		129	0	0	0	78	0	44	0	0	0	78	173		1	0	0	14	0	0	0	25	0	0	1	39
2284000		130	0	0	0	78	0	44	0	0	0	78	174		1	0	0	14	0	0	0	24	0	0	1	38
2288000		130	0	0	0	78	0	44	0	0	0	78	174		1	0	0	14	0	0	0	25	0	0	1	39
2292000		130	0	0	0	78	0	44	0	0	0	78	174		1	0	0	13	0	0	0	26	0	0	1	39
2296000		131	0	0	0	78	0	44	0	0	0	78	175		1	0	0	14	0	0	0	25	0	0	1	39
2300000		130	0	0	0	78	0	44	0	0	0	78	174		1	0	0	12	0	0	0	26	0	0	1	38
2304000		131	0	0	0	78	0	44	0	0	0	78	175		1	0	0	12	0	0	0	25	0	0	1	37
2308000		129	0	0	0	78	0	44	0	0	0	78	173		1	0	0	13	0	0	0	24	0	0	1	37
2312000		129	0	0	0	78	0	44	0	0	0	78	173		1	0	0	13	0	0	0	25	0	0	1	38
2316000		130	0	0	0	78	0	44	0	0	0	78	174		1	0	0	14	0	0	0	25	0	0	1	39
2320000		130	0	0	0	77	0	44	0	0	0	77	174		1	0	0	13	0	0	0	24	0	0	1	37
2324000		131	0	0	0	77	0	44	0	0	0	77	175		1	0	0	13	0	0	0	26	0	0	1	39
2328000		131	0	0	0	77	0	44	0	0	0	77	175		1	0	0	12	0	0	0	25	0	0	1	37
2332000		130	0	0	0	77	0	44	0	0	0	77	174		1	0	0	13	0	0	0	26	0	0	1	39
2336000		130	0	0	0	77	0	44	0	0	0	77	174		1	0	0	13	0	0	0	26	0	0	1	39
2340000		131	0	0	0	77	0	44	0	0	0	77	175		1	0	0	12	0	0	0	27	0	0	1	39
2344000		131	0	0	0	77	0	44	0	0	0	77	175		1	0	0	12	0	0	0	28	0	0	1	40
2348000		128	0	0	0	77	0	44	0	0	0	77	172		1	0	0	12	0	0	0	29	0	0	1	41
2352000		128	0	0	0	77	0	44	0	0	0	77	172		1	0	0	14	0	0	0	28	0	0	1	42
2356000		131	0	0	0	77	0	44	0	0	0	77	175		1	0	0	14	0	0	0	27	0	0	1	41
2360000		128	0	0	0	77	0	44	0	0	0	77	172		1	0	0	14	0	0	0	28	0	0	1	42
2364000		129	0	0	0	77	0	44	0	0	0	77	173		1	0	0	13	0	0	0	29	0	0	1	42
2368000		130	0	0	0	77	0	44	0	0	0	77	174		1	0	0	14	0	0	0	28	0	0	1	42
2372000		131	0	0	0	77	0	44	0	0	0	77	175		1	0	0	14	0	0	0	29	0	0	1	43
2376000		129	0	0	0	77	0	44	0	0	0	77	173		1	0	0	13	0	0	0	30	0	0	1	43
2380000		129	0	0	0	77	0	44	0	0	0	77	173		1	0	0	15	0	0	0	29	0	0	1	44
2384000		131	0	0	0	77	0	44	0	0	0	77	175		1	0	0	15	0	0	0	30	0	0	1	45
2388000		131	0	0	0	77	0	44	0	0	0	77	175		1	0	0	14	0	0	0	28	0	0	1	42
2392000		129	0	0	0	77	0	44	0	0	0	77	173		1	0	0	15	0	0	0	30	0	0	1	45
2396000		129	0	0	0	77	0	44	0	0	0	77	173		1	0	0	15	0	0	0	29	0	0	1	44
2400000		130	0	0	0	77	0	44	0	0	0	77	174		1	0	0	15	0	0	0	28	0	0	1	43
2404000		129	0	0	0	77	0	44	0	0	0	77	173		1	0	0	15	0	0	0	28	0	0	1	43
2408000		130	0	0	0	77	0	44	0	0	0	77	174		1	0	0	15	0	0	0	29	0	0	1	44
2412000		130	0	0	0	77	0	44	0	0	0	77	174		1	0	0	15	0	0	0	29	0	0	1	44
2416000		130	0	0	0	77	0	44	0	0	0	77	174		1	0	0	14	0	0	0	28	0	0	1	42
2420000		130	0	0	0	77	0	44	0	0	0	77	174		1	0	0	15	0	0	0	29	0	0	1	44
2424000		130	0	0	0	77	0	44	0	0	0	77	174		1	0	0	15	0	0	0	31	0	0	1	46
2428000		129	0	0	0	77	0	44	0	0	0	77	173		1	0	0	16	0	0	0	28	0	0	1	44
2432000		130	0	0	0	77	0	44	0	0	0	77	174		1	0	0	15	0	0	0	27	0	0	1	42
2436000		128	0	0	0	77	0	44	0	0	0	77	172		1	0	0	15	0	0	0	28	0	0	1	43
2440000		128	0	0	0	77	0	44	0	0	0	77	172		1	0	0	15	0	0	0	30	0	0	1	45
2444000		130	0	0	0	77	0	44	0	0	0	77	174		1	0	0	15	0	0	0	28	0	0	1	43
2448000		130	0	0	0	77	0	44	0	0	0	77	174		1	0	0	15	0	0	0	29	0	0	1	44
2452000		128	0	0	0	77	0	44	0	0	0	77	172		1	0	0	15	0	0	0	29	0	0	1	44
2456000		129	0	0	0	76	0	44	0	0	0	76	173		1	0	0	14	0	0	0	28	0	0	1	42
2460000		129	0	0	0	76	0	44	0	0	0	76	173		1	0	0	15	0	0	0	28	0	0	1	43
2464000		129	0	0	0	75	0	44	0	0	0	75	173		1	0	0	15	0	0	0	28	0	0	1	43
2468000		130	0	0	0	75	0	44	0	0	0	75	174		1	0	0	15	0	0	0	27	0	0	1	42
2472000		129	0	0	0	75	0	44	0	0	0	75	173		1	0	0	15	0	0	0	29	0	0	1	44
2476000		129	0	0	0	75	0	44	0	0	0	75	173		1	0	0	15	0	0	0	26	0	0	1	41
2480000		129	0	0	0	75	0	44	0	0	0	75	173		1	0	0	16	0	0	0	28	0	0	1	44
2484000		130	0	0	0	75	0	44	0	0	0	75	174		1	0	0	16	0	0	0	27	0	0	1	43
2488000		128	0	0	0	75	0	44	0	0	0	75	172		1	0	0	16	0	0	0	28	0	0	1	44
2492000		130	0	0	0	75	0	44	0	0	0	75	174		1	0	0	16	0	0	0	29	0	0	1	45
2496000		129	0	0	0	75	0	44	0	0	0	75	173		1	0	0	16	0	0	0	28	0	0	1	44
2500000		130	0	0	0	74	0	44	0	0	0	74	174		1	0	0	15	0	0	0	27	0	0	1	42
2504000		129	0	0	0	74	0	44	0	0	0	74	173		1	0	0	16	0	0	0	29	0	0	1	45
2508000		129	0	0	0	74	0	44	0	0	0	74	173		1	0	0	16	0	0	0	27	0	0	1	43
2512000		130	0	0	0	73	0	44	0	0	0	73	174		1	0	0	15	0	0	0	29	0	0	1	44
2516000		129	0	0	0	73	0	44	0	0	0	73	173		1	0	0	15	0	0	0	28	0	0	1	43
2520000		127	0	0	0	73	0	44	0	0	0	73	171		1	0	0	16	0	0	0	26	0	0	1	42
2524000		129	0	0	0	73	0	44	0	0	0	73	173		1	0	0	15	0	0	0	30	0	0	1	45
2528000		128	0	0	0	73	0	44	0	0	0	73	172		1	0	0	16	0	0	0	28	0	0	1	44
2532000		129	0	0	0	73	0	44	0	0	0	73	173		1	0	0	16	0	0	0	30	0	0	1	46
2536000		129	0	0	0	73	0	44	0	0	0	73	173		2	0	0	16	0	0	0	27	0	0	2	43
2540000		129	0	0	0	73	0	44	0	0	0	73	173		2	0	0	16	0	0	0	29	0	0	2	45
2544000		128	0	0	0	73	0	44	0	0	0	73	172		2	0	0	17	0	0	0	29	0	0	2	46
2548000		127	0	0	0	73	0	44	0	0	0	73	171		2	0	0	16	0	0	0	29	0	0	2	45
2552000		128	0	0	0	73	0	44	0	0	0	73	172		2	0	0	17	0	0	0	30	0	0	2	47
2556000		127	0	0	0	73	0	44	0	0	0	73	171		2	0	0	17	0	0	0	30	0	0	2	47
2560000		126	0	0	0	73	0	44	0	0	0	73	170		2	0	0	17	0	0	0	32	0	0	2	49
2564000		128	0	0	0	73	0	44	0	0	0	73	172		2	0	0	16	0	0	0	32	0	0	2	48
2568000		125	0	0	0	73	0	44	0	0	0	73	169		2	0	0	17	0	0	0	30	0	0	2	47
2572000		125	0	0	0	73	0	44	0	0	0	73	169		2	0	0	17	0	0	0	30	0	0	2	47
2576000		127	0	0	0	73	0	44	0	0	0	73	171		2	0	0	17	0	0	0	31	0	0	2	48
2580000		126	0	0	0	73	0	44	0	0	0	73	170		2	0	0	17	0	0	0	32	0	0	2	49
2584000		125	0	0	0	72	0	44	0	0	0	72	169		2	0	0	17	0	0	0	34	0	0	2	51
2588000		127	0	0	0	72	0	44	0	0	0	72	171		2	0	0	17	0	0	0	31	0	0	2	48
2592000		127	0	0	0	71	0	44	0	0	0	71	171		2	0	0	17	0	0	0	33	0	0	2	50
2596000		127	0	0	0	72	0	44	0	0	0	72	171		2	0	0	17	0	0	0	33	0	0	2	50
2600000		128	0	0	0	71	0	44	0	0	0	71	172		2	0	0	15	0	0	0	32	0	0	2	47
2604000		126	0	0	0	71	0	44	0	0	0	71	170		2	0	0	17	0	0	0	31	0	0	2	48
2608000		126	0	0	0	71	0	44	0	0	0	71	170		2	0	0	17	0	0	0	35	0	0	2	52
2612000		124	0	0	0	71	0	44	0	0	0	71	168		2	0	0	17	0	0	0	32	0	0	2	49
2616000		125	0	0	0	71	0	44	0	0	0	71	169		2	0	0	17	0	0	0	33	0	0	2	50
2620000		125	0	0	0	71	0	44	0	0	0	71	169		2	0	0	17	0	0	0	33	0	0	2	50
2624000		124	0	0	0	71	0	44	0	0	0	71	168		2	0	0	16	0	0	0	32	0	0	2	48
2628000		125	0	0	0	71	0	44	0	0	0	71	169		2	0	0	17	0	0	0	33	0	0	2	50
2632000		127	0	0	0	71	0	44	0	0	0	71	171		2	0	0	17	0	0	0	32	0	0	2	49
2636000		125	0	0	0	71	0	44	0	0	0	71	169		2	0	0	17	0	0	0	34	0	0	2	51
2640000		126	0	0	0	71	0	44	0	0	0	71	170		2	0	0	17	0	0	0	31	0	0	2	48
2644000		124	0	0	0	71	0	44	0	0	0	71	168		2	0	0	17	0	0	0	32	0	0	2	49
2648000		125	0	0	0	71	0	44	0	0	0	71	169		2	0	0	17	0	0	0	33	0	0	2	50
2652000		123	0	0	0	71	0	44	0	0	0	71	167		2	0	0	17	0	0	0	33	0	0	2	50
2656000		123	0	0	0	70	0	44	0	0	0	70	167		2	0	0	16	0	0	0	33	0	0	2	49
2660000		126	0	0	0	69	0	44	0	0	0	69	170		2	0	0	17	0	0	0	35	0	0	2	52
2664000		125	0	0	0	69	0	44	0	0	0	69	169		2	0	0	17	0	0	0	35	0	0	2	52
2668000		126	0	0	0	69	0	44	0	0	0	69	170		2	0	0	17	0	0	0	35	0	0	2	52
2672000		123	0	0	0	68	0	44	0	0	0	68	167		2	0	0	16	0	0	0	35	0	0	2	51
2676000		125	0	0	0	69	0	44	0	0	0	69	169		2	0	0	17	0	0	0	35	0	0	2	52
2680000		125	0	0	0	69	0	44	0	0	0	69	169		2	0	0	17	0	0	0	34	0	0	2	51
2684000		125	0	0	0	69	0	44	0	0	0	69	169		2	0	0	17	0	0	0	33	0	0	2	50
2688000		124	0	0	0	69	0	44	0	0	0	69	168		2	0	0	16	0	0	0	35	0	0	2	51
2692000		125	0	0	0	69	0	44	0	0	0	69	169		2	0	0	16	0	0	0	32	0	0	2	48
2696000		124	0	0	0	69	0	44	0	0	0	69	168		2	0	0	16	0	0	0	33	0	0	2	49
2700000		125	0	0	0	68	0	44	0	0	0	68	169		2	0	0	15	0	0	0	33	0	0	2	48
2704000		126	0	0	0	69	0	44	0	0	0	69	170		2	0	0	16	0	0	0	35	0	0	2	51
2708000		125	0	0	0	69	0	44	0	0	0	69	169		2	0	0	17	0	0	0	35	0	0	2	52
2712000		125	0	0	0	69	0	44	0	0	0	69	169		2	0	0	17	0	0	0	35	0	0	2	52
2716000		125	0	0	0	69	0	44	0	0	0	69	169		2	0	0	17	0	0	0	33	0	0	2	50
2720000		125	0	0	0	69	0	44	0	0	0	69	169		2	0	0	17	0	0	0	35	0	0	2	52
2724000		124	0	0	0	69	0	44	0	0	0	69	168		2	0	0	16	0	0	0	35	0	0	2	51
2728000		124	0	0	0	69	0	44	0	0	0	69	168		2	0	0	16	0	0	0	33	0	0	2	49
2732000		126	0	0	0	69	0	44	0	0	0	69	170		2	0	0	17	0	0	0	34	0	0	2	51
2736000		125	0	0	0	69	0	44	0	0	0	69	169		2	0	0	17	0	0	0	33	0	0	2	50
2740000		124	0	0	0	69	0	44	0	0	0	69	168		2	0	0	17	0	0	0	32	0	0	2	49
2744000		125	0	0	0	69	0	44	0	0	0	69	169		2	0	0	18	0	0	0	33	0	0	2	51
2748000		126	0	0	0	69	0	44	0	0	0	69	170		2	0	0	17	0	0	0	32	0	0	2	49
2752000		124	0	0	0	69	0	44	0	0	0	69	168		2	0	0	17	0	0	0	33	0	0	2	50
2756000		126	0	0	0	69	0	44	0	0	0	69	170		2	0	0	17	0	0	0	32	0	0	2	49
2760000		125	0	0	0	69	0	44	0	0	0	69	169		2	0	0	18	0	0	0	30	0	0	2	48
2764000		126	0	0	0	69	0	44	0	0	0	69	170		2	0	0	17	0	0	0	34	0	0	2	51
2768000		125	0	0	0	69	0	44	0	0	0	69	169		2	0	0	17	0	0	0	34	0	0	2	51
2772000		125	0	0	0	69	0	44	0	0	0	69	169		2	0	0	18	0	0	0	31	0	0	2	49
2776000		123	0	0	0	69	0	44	0	0	0	69	167		2	0	0	18	0	0	0	32	0	0	2	50
2780000		126	0	0	0	69	0	44	0	0	0	69	170		2	0	0	18	0	0	0	33	0	0	2	51
2784000		126	0	0	0	69	0	44	0	0	0	69	170		2	0	0	18	0	0	0	31	0	0	2	49
2788000		125	0	0	0	69	0	44	0	0	0	69	169		2	0	0	18	0	0	0	34	0	0	2	52
2792000		125	0	0	0	69	0	44	0	0	0	69	169		2	0	0	18	0	0	0	35	0	0	2	53
2796000		124	0	0	0	69	0	44	0	0	0	69	168		2	0	0	18	0	0	0	35	0	0	2	53
2800000		124	0	0	0	69	0	44	0	0	0	69	168		2	0	0	18	0	0	0	34	0	0	2	52
2804000		125	0	0	0	69	0	44	0	0	0	69	169		2	0	0	18	0	0	0	34	0	0	2	52
2808000		126	0	0	0	69	0	44	0	0	0	69	170		2	0	0	18	0	0	0	36	0	0	2	54
2812000		126	0	0	0	69	0	43	0	0	0	69	169		2	0	0	18	0	0	0	34	0	0	2	52
2816000		126	0	0	0	68	0	44	0	0	0	68	170		2	0	0	18	0	0	0	34	0	0	2	52
2820000		125	0	0	0	68	0	44	0	0	0	68	169		2	0	0	18	0	0	0	35	0	0	2	53
2824000		125	0	0	0	68	0	44	0	0	0	68	169		2	0	0	18	0	0	0	35	0	0	2	53
2828000		125	0	0	0	68	0	43	0	0	0	68	168		2	0	0	18	0	0	0	35	0	0	2	53
2832000		124	0	0	0	68	0	43	0	0	0	68	167		2	0	0	18	0	0	0	35	0	0	2	53
2836000		125	0	0	0	68	0	43	0	0	0	68	168		2	0	0	18	0	0	0	36	0	0	2	54
2840000		124	0	0	0	68	0	43	0	0	0	68	167		2	0	0	18	0	0	0	39	0	0	2	57
2844000		126	0	0	0	68	0	43	0	0	0	68	169		2	0	0	18	0	0	0	36	0	0	2	54
2848000		125	0	0	0	68	0	43	0	0	0	68	168		2	0	0	18	0	0	0	36	0	0	2	54
2852000		124	0	0	0	68	0	43	0	0	0	68	167		2	0	0	18	0	0	0	37	0	0	2	55
2856000		124	0	0	0	68	0	43	0	0	0	68	167		2	0	0	17	0	0	0	38	0	0	2	55
2860000		125	0	0	0	67	0	43	0	0	0	67	168		2	0	0	17	0	0	0	39	0	0	2	56
2864000		125	0	0	0	68	0	43	0	0	0	68	168		2	0	0	17	0	0	0	40	0	0	2	57
2868000		126	0	0	0	68	0	43	0	0	0	68	169		2	0	0	17	0	0	0	37	0	0	2	54
2872000		125	0	0	0	68	0	43	0	0	0	68	168		2	0	0	18	0	0	0	40	0	0	2	58
2876000		124	0	0	0	68	0	43	0	0	0	68	167		2	0	0	18	0	0	0	38	0	0	2	56
2880000		125	0	0	0	68	0	43	0	0	0	68	168		2	0	0	18	0	0	0	36	0	0	2	54
2884000		126	0	0	0	68	0	43	0	0	0	68	169		2	0	0	18	0	0	0	38	0	0	2	56
2888000		125	0	0	0	68	0	43	0	0	0	68	168		2	0	0	18	0	0	0	39	0	0	2	57
2892000		124	0	0	0	68	0	43	0	0	0	68	167		2	0	0	18	0	0	0	40	0	0	2	58
2896000		125	0	0	0	68	0	43	0	0	0	68	168		2	0	0	18	0	0	0	39	0	0	2	57
2900000		124	0	0	0	68	0	43	0	0	0	68	167		2	0	0	18	0	0	0	39	0	0	2	57
2904000		126	0	0	0	68	0	43	0	0	0	68	169		2	0	0	17	0	0	0	39	0	0	2	56
2908000		126	0	0	0	68	0	43	0	0	0	68	169		2	0	0	17	0	0	0	38	0	0	2	55
2912000		124	0	0	0	68	0	43	0	0	0	68	167		2	0	0	17	0	0	0	38	0	0	2	55
2916000		126	0	0	0	68	0	43	0	0	0	68	169		2	0	0	17	0	0	0	37	0	0	2	54
2920000		125	0	0	0	68	0	43	0	0	0	68	168		2	0	0	18	0	0	0	38	0	0	2	56
2924000		124	0	0	0	68	0	43	0	0	0	68	167		2	0	0	18	0	0	0	38	0	0	2	56
2928000		126	0	0	0	67	0	43	0	0	0	67	169		2	0	0	18	0	0	0	37	0	0	2	55
2932000		125	0	0	0	68	0	43	0	0	0	68	168		2	0	0	18	0	0	0	40	0	0	2	58
2936000		125	0	0	0	68	0	43	0	0	0	68	168		2	0	0	18	0	0	0	39	0	0	2	57
2940000		125	0	0	0	67	0	43	0	0	0	67	168		2	0	0	18	0	0	0	38	0	0	2	56
2944000		125	0	0	0	67	0	43	0	0	0	67	168		2	0	0	18	0	0	0	39	0	0	2	57
2948000		125	0	0	0	67	0	43	0	0	0	67	168		2	0	0	18	0	0	0	39	0	0	2	57
2952000		125	0	0	0	66	0	43	0	0	0	66	168		2	0	0	17	0	0	0	37	0	0	2	54
2956000		125	0	0	0	67	0	43	0	0	0	67	168		2	0	0	18	0	0	0	39	0	0	2	57
2960000		125	0	0	0	67	0	42	0	0	0	67	167		2	0	0	18	0	0	0	39	0	0	2	57
2964000		125	0	0	0	67	0	42	0	0	0	67	167		2	0	0	18	0	0	0	38	0	0	2	56
2968000		126	0	0	0	67	0	42	0	0	0	67	168		2	0	0	17	0	0	0	38	0	0	2	55
2972000		125	0	0	0	67	0	42	0	0	0	67	167		2	0	0	18	0	0	0	39	0	0	2	57
2976000		125	0	0	0	66	0	42	0	0	0	66	167		2	0	0	18	0	0	0	38	0	0	2	56
2980000		126	0	0	0	66	0	42	0	0	0	66	168		2	0	0	18	0	0	0	40	0	0	2	58
2984000		126	0	0	0	66	0	41	0	0	0	66	167		2	0	0	18	0	0	0	35	0	0	2	53
2988000		126	0	0	0	66	0	41	0	0	0	66	167		2	0	0	18	0	0	0	39	0	0	2	57
2992000		125	0	0	0	66	0	41	0	0	0	66	166		2	0	0	18	0	0	0	39	0	0	2	57
2996000		126	0	0	0	66	0	41	0	0	0	66	167		2	0	0	18	0	0	0	38	0	0	2	56
3000000		125	0	0	0	66	0	41	0	0	0	66	166		2	0	0	18	0	0	0	38	0	0	2	56
3004000		126	0	0	0	66	0	41	0	0	0	66	167		2	0	0	18	0	0	0	39	0	0	2	57
3008000		125	0	0	0	66	0	41	0	0	0	66	166		2	0	0	18	0	0	0	38	0	0	2	56
3012000		126	0	0	0	66	0	41	0	0	0	66	167		2	0	0	17	0	0	0	38	0	0	2	55
3016000		126	0	0	0	66	0	41	0	0	0	66	167		2	0	0	18	0	0	0	36	0	0	2	54
3020000		126	0	0	0	66	0	41	0	0	0	66	167		2	0	0	18	0	0	0	37	0	0	2	55
3024000		125	0	0	0	66	0	41	0	0	0	66	166		2	0	0	18	0	0	0	36	0	0	2	54
3028000		126	0	0	0	66	0	41	0	0	0	66	167		2	0	0	18	0	0	0	38	0	0	2	56
3032000		125	0	0	0	66	0	41	0	0	0	66	166		2	0	0	18	0	0	0	34	0	0	2	52
3036000		125	0	0	0	66	0	41	0	0	0	66	166		2	0	0	17	0	0	0	38	0	0	2	55
3040000		126	0	0	0	65	0	41	0	0	0	65	167		2	1	0	18	0	0	0	39	0	0	3	57
3044000		125	0	0	0	65	0	41	0	0	0	65	166		2	1	0	18	0	0	0	38	0	0	3	56
3048000		126	0	0	0	65	0	41	0	0	0	65	167		2	1	0	18	0	0	0	38	0	0	3	56
3052000		126	0	0	0	65	0	41	0	0	0	65	167		2	1	0	18	0	0	0	38	0	0	3	56
3056000		126	0	0	0	65	0	41	0	0	0	65	167		2	1	0	18	0	0	0	39	0	0	3	57
3060000		126	0	0	0	66	0	41	0	0	0	66	167		2	1	0	18	0	0	0	37	0	0	3	55
3064000		126	0	0	0	66	0	41	0	0	0	66	167		2	1	0	17	0	0	0	37	0	0	3	54
3068000		125	0	0	0	66	0	41	0	0	0	66	166		2	1	0	18	0	0	0	38	0	0	3	56
3072000		126	0	0	0	66	0	41	0	0	0	66	167		2	1	0	18	0	0	0	40	0	0	3	58
3076000		126	0	0	0	66	0	41	0	0	0	66	167		2	1	0	18	0	0	0	39	0	0	3	57
3080000		126	0	0	0	66	0	41	0	0	0	66	167		2	1	0	18	0	0	0	38	0	0	3	56
3084000		125	0	0	0	66	0	41	0	0	0	66	166		2	1	0	18	0	0	0	39	0	0	3	57
3088000		125	0	0	0	66	0	41	0	0	0	66	166		2	1	0	18	0	0	0	39	0	0	3	57
3092000		126	0	0	0	66	0	41	0	0	0	66	167		2	1	0	18	0	0	0	38	0	0	3	56
3096000		123	0	0	0	66	0	41	0	0	0	66	164		2	1	0	18	0	0	0	40	0	0	3	58
3100000		125	0	0	0	66	0	41	0	0	0	66	166		2	1	0	18	0	0	0	38	0	0	3	56
3104000		125	0	0	0	66	0	41	0	0	0	66	166		2	1	0	18	0	0	0	39	0	0	3	57
3108000		126	0	0	0	66	0	41	0	0	0	66	167		2	1	0	18	0	0	0	40	0	0	3	58
3112000		126	0	0	0	66	0	41	0	0	0	66	167		2	1	0	18	0	0	0	40	0	0	3	58
3116000		126	0	0	0	66	0	41	0	0	0	66	167		2	1	0	18	0	0	0	38	0	0	3	56
3120000		124	0	0	0	66	0	41	0	0	0	66	165		2	1	0	18	0	0	0	38	0	0	3	56
3124000		126	0	0	0	66	0	41	0	0	0	66	167		2	1	0	18	0	0	0	38	0	0	3	56
3128000		123	0	0	0	66	0	41	0	0	0	66	164		2	1	0	18	0	0	0	39	0	0	3	57
3132000		126	0	0	0	66	0	41	0	0	0	66	167		2	1	0	18	0	0	0	39	0	0	3	57
3136000		126	0	0	0	66	0	41	0	0	0	66	167		2	1	0	18	0	0	0	38	0	0	3	56
3140000		125	0	0	0	65	0	41	0	0	0	65	166		2	2	0	18	0	0	0	39	0	0	4	57
3144000		125	0	0	0	65	0	41	0	0	0	65	166		2	2	0	18	0	0	0	37	0	0	4	55
3148000		124	0	0	0	65	0	41	0	0	0	65	165		2	2	0	18	0	0	0	39	0	0	4	57
3152000		125	0	0	0	65	0	41	0	0	0	65	166		2	2	0	18	0	0	0	36	0	0	4	54
3156000		125	0	0	0	65	0	40	0	0	0	65	165		2	2	0	18	0	0	0	41	0	0	4	59
3160000		124	0	0	0	65	0	40	0	0	0	65	164		2	2	0	18	0	0	0	39	0	0	4	57
3164000		125	0	0	0	65	0	40	0	0	0	65	165		2	2	0	18	0	0	0	40	0	0	4	58
3168000		122	0	0	0	65	0	41	0	0	0	65	163		2	2	0	18	0	0	0	40	0	0	4	58
3172000		124	0	0	0	65	0	41	0	0	0	65	165		2	2	0	18	0	0	0	40	0	0	4	58
3176000		124	0	0	0	65	0	41	0	0	0	65	165		2	2	0	18	0	0	0	40	0	0	4	58
3180000		124	0	0	0	65	0	41	0	0	0	65	165		2	2	0	18	0	0	0	41	0	0	4	59
3184000		123	0	0	0	64	0	41	0	0	0	64	164		2	2	0	18	0	0	0	39	0	0	4	57
3188000		124	0	0	0	64	0	40	0	0	0	64	164		2	2	0	17	0	0	0	38	0	0	4	55
3192000		125	0	0	0	64	0	41	0	0	0	64	166		2	2	0	18	0	0	0	39	0	0	4	57
3196000		123	0	0	0	65	0	41	0	0	0	65	164		2	2	0	18	0	0	0	40	0	0	4	58
3200000		123	0	0	0	64	0	41	0	0	0	64	164		2	2	0	18	0	0	0	42	0	0	4	60
3204000		123	0	0	0	63	0	40	0	0	0	63	163		2	2	0	18	0	0	0	41	0	0	4	59
3208000		123	0	0	0	63	0	40	0	0	0	63	163		2	2	0	18	0	0	0	41	0	0	4	59
3212000		124	0	0	0	63	0	41	0	0	0	63	165		2	2	0	18	0	0	0	42	0	0	4	60
3216000		123	0	0	0	63	0	41	0	0	0	63	164		2	2	0	18	0	0	0	40	0	0	4	58
3220000		124	0	0	0	63	0	41	0	0	0	63	165		2	2	0	17	0	0	0	41	0	0	4	58
3224000		122	0	0	0	63	0	41	0	0	0	63	163		2	2	0	18	0	0	0	41	0	0	4	59
3228000		122	0	0	0	63	0	41	0	0	0	63	163		2	2	0	18	0	0	0	40	0	0	4	58
3232000		123	0	0	0	63	0	41	0	0	0	63	164		2	2	0	17	0	0	0	40	0	0	4	57
3236000		122	0	0	0	63	0	41	0	0	0	63	163		2	2	0	18	0	0	0	43	0	0	4	61
3240000		124	0	0	0	63	0	41	0	0	0	63	165		2	2	0	18	0	0	0	44	0	0	4	62
3244000		124	0	0	0	63	0	41	0	0	0	63	165		2	2	0	18	0	0	0	42	0	0	4	60
3248000		124	0	0	0	63	0	41	0	0	0	63	165		2	2	0	18	0	0	0	42	0	0	4	60
3252000		124	0	0	0	63	0	41	0	0	0	63	165		2	2	0	17	0	0	0	44	0	0	4	61
3256000		124	0	0	0	63	0	40	0	0	0	63	164		2	2	0	18	0	0	0	45	0	0	4	63
3260000		122	0	0	0	63	0	41	0	0	0	63	163		2	2	0	18	0	0	0	44	0	0	4	62
3264000		124	0	0	0	63	0	41	0	0	0	63	165		2	2	0	18	0	0	0	44	0	0	4	62
3268000		122	0	0	0	62	0	40	0	0	0	62	162		2	2	0	18	0	0	0	42	0	0	4	60
3272000		123	0	0	0	62	0	41	0	0	0	62	164		2	2	0	17	0	0	0	43	0	0	4	60
3276000		123	0	0	0	62	0	41	0	0	0	62	164		2	2	0	18	0	0	0	43	0	0	4	61
3280000		121	0	0	0	62	0	41	0	0	0	62	162		2	2	0	18	0	0	0	44	0	0	4	62
3284000		122	0	0	0	62	0	41	0	0	0	62	163		2	2	0	18	0	0	0	42	0	0	4	60
3288000		122	0	0	0	63	0	41	0	0	0	63	163		2	2	0	18	0	0	0	44	0	0	4	62
3292000		121	0	0	0	63	0	41	0	0	0	63	162		2	2	0	18	0	0	0	44	0	0	4	62
3296000		122	0	0	0	63	0	41	0	0	0	63	163		2	2	0	18	0	0	0	43	0	0	4	61
3300000		121	0	0	0	62	0	41	0	0	0	62	162		2	2	0	18	0	0	0	45	0	0	4	63
3304000		121	0	0	0	62	0	41	0	0	0	62	162		2	2	0	18	0	0	0	44	0	0	4	62
3308000		120	0	0	0	62	0	41	0	0	0	62	161		2	2	0	18	0	0	0	46	0	0	4	64
3312000		120	0	0	0	62	0	41	0	0	0	62	161		2	2	0	18	0	0	0	44	0	0	4	62
3316000		120	0	0	0	62	0	41	0	0	0	62	161		2	2	0	18	0	0	0	46	0	0	4	64
3320000		120	0	0	0	61	0	41	0	0	0	61	161		2	2	0	18	0	0	0	47	0	0	4	65
3324000		120	0	0	0	61	0	41	0	0	0	61	161		2	2	0	18	0	0	0	47	0	0	4	65
3328000		120	0	0	0	61	0	41	0	0	0	61	161		2	2	0	18	0	0	0	47	0	0	4	65
3332000		120	0	0	0	61	0	41	0	0	0	61	161		2	2	0	18	0	0	0	48	0	0	4	66
3336000		119	0	0	0	61	0	41	0	0	0	61	160		2	2	0	18	0	0	0	46	0	0	4	64
3340000		120	0	0	0	60	0	41	0	0	0	60	161		2	2	0	18	0	0	0	45	0	0	4	63
3344000		119	0	0	0	59	0	41	0	0	0	59	160		2	2	0	18	0	0	0	46	0	0	4	64
3348000		120	0	0	0	60	0	41	0	0	0	60	161		2	2	0	18	0	0	0	44	0	0	4	62
3352000		120	0	0	0	60	0	41	0	0	0	60	161		2	2	0	18	0	0	0	47	0	0	4	65
3356000		120	0	0	0	60	0	41	0	0	0	60	161		2	2	0	18	0	0	0	46	0	0	4	64
3360000		120	0	0	0	60	0	41	0	0	0	60	161		2	2	0	18	0	0	0	47	0	0	4	65
3364000		120	0	0	0	60	0	41	0	0	0	60	161		2	2	0	18	0	0	0	48	0	0	4	66
3368000		121	0	0	0	60	0	41	0	0	0	60	162		2	2	0	18	0	0	0	48	0	0	4	66
3372000		121	0	0	0	60	0	41	0	0	0	60	162		2	2	0	18	0	0	0	47	0	0	4	65
3376000		120	0	0	0	60	0	41	0	0	0	60	161		2	2	0	18	0	0	0	46	0	0	4	64
3380000		120	0	0	0	60	0	41	0	0	0	60	161		2	2	0	18	0	0	0	45	0	0	4	63
3384000		121	0	0	0	60	0	41	0	0	0	60	162		2	2	0	18	0	0	0	48	0	0	4	66
3388000		121	0	0	0	60	0	41	0	0	0	60	162		2	2	0	18	0	0	0	46	0	0	4	64
3392000		121	0	0	0	60	0	41	0	0	0	60	162		2	2	0	18	0	0	0	47	0	0	4	65
3396000		121	0	0	0	60	0	41	0	0	0	60	162		2	2	0	18	0	0	0	45	0	0	4	63
3400000		121	0	0	0	60	0	41	0	0	0	60	162		2	2	0	18	0	0	0	47	0	0	4	65
3404000		120	0	0	0	60	0	41	0	0	0	60	161		2	2	0	19	0	0	0	47	0	0	4	66
3408000		121	0	0	0	60	0	41	0	0	0	60	162		2	2	0	19	0	0	0	47	0	0	4	66
3412000		121	0	0	0	60	0	41	0	0	0	60	162		2	2	0	19	0	0	0	47	0	0	4	66
3416000		121	0	0	0	60	0	41	0	0	0	60	162		2	2	0	19	0	0	0	48	0	0	4	67
3420000		121	0	0	0	60	0	40	0	0	0	60	161		2	2	0	19	0	0	0	46	0	0	4	65
3424000		121	0	0	0	60	0	41	0	0	0	60	162		2	2	0	20	0	0	0	45	0	0	4	65
3428000		121	0	0	0	60	0	41	0	0	0	60	162		2	2	0	20	0	0	0	48	0	0	4	68
3432000		120	0	0	0	60	0	41	0	0	0	60	161		2	2	0	20	0	0	0	47	0	0	4	67
3436000		121	0	0	0	60	0	41	0	0	0	60	162		2	2	0	20	0	0	0	46	0	0	4	66
3440000		121	0	0	0	60	0	41	0	0	0	60	162		2	2	0	20	0	0	0	46	0	0	4	66
3444000		121	0	0	0	60	0	41	0	0	0	60	162		2	2	0	20	0	0	0	48	0	0	4	68
3448000		121	0	0	0	60	0	41	0	0	0	60	162		2	2	0	20	0	0	0	48	0	0	4	68
3452000		120	0	0	0	60	0	41	0	0	0	60	161		2	2	0	20	0	0	0	47	0	0	4	67
3456000		121	0	0	0	60	0	41	0	0	0	60	162		2	2	0	20	0	0	0	47	0	0	4	67
3460000		121	0	0	0	60	0	41	0	0	0	60	162		2	2	0	20	0	0	0	46	0	0	4	66
3464000		121	0	0	0	60	0	41	0	0	0	60	162		2	2	0	20	0	0	0	47	0	0	4	67
3468000		120	0	0	0	60	0	41	0	0	0	60	161		2	2	0	20	0	0	0	48	0	0	4	68
3472000		121	0	0	0	60	0	41	0	0	0	60	162		2	2	0	20	0	0	0	49	0	0	4	69
3476000		121	0	0	0	60	0	41	0	0	0	60	162		2	2	0	20	0	0	0	46	0	0	4	66
3480000		120	0	0	0	60	0	40	0	0	0	60	160		2	2	0	20	0	0	0	47	0	0	4	67
3484000		119	0	0	0	60	0	41	0	0	0	60	160		2	2	0	19	0	0	0	47	0	0	4	66
3488000		120	0	0	0	60	0	40	0	0	0	60	160		2	2	0	20	0	0	0	47	0	0	4	67
3492000		119	0	0	0	60	0	41	0	0	0	60	160		2	2	0	19	0	0	0	48	0	0	4	67
3496000		120	0	0	0	60	0	41	0	0	0	60	161		2	2	0	20	0	0	0	47	0	0	4	67
3500000		120	0	0	0	60	0	41	0	0	0	60	161		2	2	0	19	0	0	0	46	0	0	4	65
3504000		120	0	0	0	60	0	41	0	0	0	60	161		2	2	0	20	0	0	0	48	0	0	4	68
3508000		120	0	0	0	60	0	41	0	0	0	60	161		2	2	0	20	0	0	0	47	0	0	4	67
3512000		120	0	0	0	60	0	41	0	0	0	60	161		2	2	0	19	0	0	0	48	0	0	4	67
3516000		120	0	0	0	60	0	40	0	0	0	60	160		2	2	0	18	0	0	0	47	0	0	4	65
3520000		120	0	0	0	60	0	40	0	0	0	60	160		2	2	0	20	0	0	0	47	0	0	4	67
3524000		120	0	0	0	60	0	41	0	0	0	60	161		2	2	0	19	0	0	0	47	0	0	4	66
3528000		119	0	0	0	60	0	41	0	0	0	60	160		2	2	0	19	0	0	0	48	0	0	4	67
3532000		120	0	0	0	60	0	41	0	0	0	60	161		2	2	0	20	0	0	0	49	0	0	4	69
3536000		119	0	0	0	60	0	41	0	0	0	60	160		2	2	0	20	0	0	0	45	0	0	4	65
3540000		119	0	0	0	59	0	41	0	0	0	59	160		2	2	0	20	0	0	0	44	0	0	4	64
3544000		119	0	0	0	59	0	40	0	0	0	59	159		2	2	0	20	0	0	0	48	0	0	4	68
3548000		119	0	0	0	59	0	41	0	0	0	59	160		2	2	0	18	0	0	0	44	0	0	4	62
3552000		119	0	0	0	59	0	41	0	0	0	59	160		2	2	0	19	0	0	0	46	0	0	4	65
3556000		119	0	0	0	59	0	41	0	0	0	59	160		2	2	0	20	0	0	0	46	0	0	4	66
3560000		119	0	0	0	59	0	41	0	0	0	59	160		2	2	0	19	0	0	0	45	0	0	4	64
3564000		120	0	0	0	59	0	41	0	0	0	59	161		2	2	0	19	0	0	0	46	0	0	4	65
3568000		120	0	0	0	59	0	41	0	0	0	59	161		2	2	0	19	0	0	0	46	0	0	4	65
3572000		120	0	0	0	59	0	41	0	0	0	59	161		2	2	0	19	0	0	0	47	0	0	4	66
3576000		119	0	0	0	59	0	40	0	0	0	59	159		2	2	0	19	0	0	0	46	0	0	4	65
3580000		119	0	0	0	59	0	41	0	0	0	59	160		2	2	0	20	0	0	0	47	0	0	4	67
3584000		120	0	0	0	59	0	41	0	0	0	59	161		2	2	0	19	0	0	0	46	0	0	4	65
3588000		120	0	0	0	59	0	41	0	0	0	59	161		2	2	0	19	0	0	0	46	0	0	4	65
3592000		119	0	0	0	59	0	41	0	0	0	59	160		2	2	0	19	0	0	0	47	0	0	4	66
3596000		119	0	0	0	59	0	41	0	0	0	59	160		2	2	0	19	0	0	0	45	0	0	4	64
3600000		120	0	0	0	58	0	41	0	0	0	58	161		2	2	0	19	0	0	0	47	0	0	4	66
3604000		120	0	0	0	57	0	41	0	0	0	57	161		2	2	0	19	0	0	0	46	0	0	4	65
3608000		119	0	0	0	57	0	41	0	0	0	57	160		2	2	0	19	0	0	0	46	0	0	4	65
3612000		120	0	0	0	57	0	41	0	0	0	57	161		2	2	0	19	0	0	0	45	0	0	4	64
3616000		119	0	0	0	57	0	41	0	0	0	57	160		2	2	0	19	0	0	0	47	0	0	4	66
3620000		119	0	0	0	57	0	41	0	0	0	57	160		2	2	0	19	0	0	0	45	0	0	4	64
3624000		120	0	0	0	57	0	41	0	0	0	57	161		2	2	0	20	0	0	0	47	0	0	4	67
3628000		119	0	0	0	57	0	41	0	0	0	57	160		2	2	0	19	0	0	0	47	0	0	4	66
3632000		120	0	0	0	57	0	41	0	0	0	57	161		2	2	0	20	0	0	0	46	0	0	4	66
3636000		119	0	0	0	57	0	41	0	0	0	57	160		2	2	0	19	0	0	0	47	0	0	4	66
3640000		120	0	0	0	57	0	40	0	0	0	57	160		2	2	0	19	0	0	0	47	0	0	4	66
3644000		120	0	0	0	57	0	41	0	0	0	57	161		2	2	0	20	0	0	0	46	0	0	4	66
3648000		120	0	0	0	57	0	41	0	0	0	57	161		2	2	0	19	0	0	0	46	0	0	4	65
3652000		120	0	0	0	57	0	41	0	0	0	57	161		2	2	0	20	0	0	0	47	0	0	4	67
3656000		120	0	0	0	57	0	41	0	0	0	57	161		2	2	0	20	0	0	0	44	0	0	4	64
3660000		120	0	0	0	57	0	41	0	0	0	57	161		2	2	0	20	0	0	0	45	0	0	4	65
3664000		120	0	0	0	56	0	41	0	0	0	56	161		2	2	0	20	0	0	0	43	0	0	4	63
3668000		119	0	0	0	56	0	41	0	0	0	56	160		2	2	0	20	0	0	0	46	0	0	4	66
3672000		118	0	0	0	56	0	41	0	0	0	56	159		2	2	0	20	0	0	0	44	0	0	4	64
3676000		119	0	0	0	56	0	41	0	0	0	56	160		2	2	0	20	0	0	0	47	0	0	4	67
3680000		120	0	0	0	56	0	41	0	0	0	56	161		2	2	0	20	0	0	0	45	0	0	4	65
3684000		120	0	0	0	56	0	41	0	0	0	56	161		2	2	0	20	0	0	0	47	0	0	4	67
3688000		120	0	0	0	56	0	41	0	0	0	56	161		2	2	0	20	0	0	0	48	0	0	4	68
3692000		120	0	0	0	56	0	41	0	0	0	56	161		2	2	0	20	0	0	0	47	0	0	4	67
3696000		120	0	0	0	56	0	41	0	0	0	56	161		2	2	0	20	0	0	0	47	0	0	4	67
3700000		120	0	0	0	56	0	41	0	0	0	56	161		2	2	0	20	0	0	0	46	0	0	4	66
3704000		120	0	0	0	56	0	41	0	0	0	56	161		2	2	0	19	0	0	0	47	0	0	4	66
3708000		120	0	0	0	56	0	41	0	0	0	56	161		2	2	0	19	0	0	0	45	0	0	4	64
3712000		120	0	0	0	56	0	41	0	0	0	56	161		2	2	0	20	0	0	0	46	0	0	4	66
3716000		120	0	0	0	56	0	41	0	0	0	56	161		2	2	0	20	0	0	0	46	0	0	4	66
3720000		120	0	0	0	56	0	41	0	0	0	56	161		2	2	0	19	0	0	0	47	0	0	4	66
3724000		120	0	0	0	56	0	41	0	0	0	56	161		2	2	0	20	0	0	0	45	0	0	4	65
3728000		120	0	0	0	56	0	41	0	0	0	56	161		2	2	0	20	0	0	0	46	0	0	4	66
3732000		120	0	0	0	56	0	41	0	0	0	56	161		2	2	0	19	0	0	0	45	0	0	4	64
3736000		120	0	0	0	56	0	41	0	0	0	56	161		2	2	0	20	0	0	0	46	0	0	4	66
3740000		120	0	0	0	56	0	41	0	0	0	56	161		2	2	0	19	0	0	0	44	0	0	4	63
3744000		119	0	0	0	56	0	41	0	0	0	56	160		2	2	0	20	0	0	0	46	0	0	4	66
3748000		119	0	0	0	56	0	41	0	0	0	56	160		2	2	0	20	0	0	0	47	0	0	4	67
3752000		118	0	0	0	56	0	41	0	0	0	56	159		2	2	0	20	0	0	0	46	0	0	4	66
3756000		118	0	0	0	56	0	41	0	0	0	56	159		2	2	0	20	0	0	0	46	0	0	4	66
3760000		119	0	0	0	56	0	41	0	0	0	56	160		2	2	0	19	0	0	0	46	0	0	4	65
3764000		117	0	0	0	56	0	41	0	0	0	56	158		2	2	0	20	0	0	0	47	0	0	4	67
3768000		118	0	0	0	56	0	41	0	0	0	56	159		2	2	0	20	0	0	0	47	0	0	4	67
3772000		118	0	0	0	56	0	41	0	0	0	56	159		2	2	0	19	0	0	0	47	0	0	4	66
3776000		118	0	0	0	56	0	41	0	0	0	56	159		2	2	0	20	0	0	0	45	0	0	4	65
3780000		119	0	0	0	56	0	41	0	0	0	56	160		2	2	0	20	0	0	0	47	0	0	4	67
3784000		118	0	0	0	56	0	41	0	0	0	56	159		2	2	0	20	0	0	0	48	0	0	4	68
3788000		119	0	0	0	56	0	41	0	0	0	56	160		2	2	0	19	0	0	0	47	0	0	4	66
3792000		119	0	0	0	55	0	41	0	0	0	55	160		2	2	0	19	0	0	0	48	0	0	4	67
3796000		119	0	0	0	55	0	41	0	0	0	55	160		2	2	0	19	0	0	0	47	0	0	4	66
3800000		119	0	0	0	55	0	41	0	0	0	55	160		2	2	0	19	0	0	0	47	0	0	4	66
3804000		119	0	0	0	55	0	41	0	0	0	55	160		2	2	0	19	0	0	0	46	0	0	4	65
3808000		119	0	0	0	55	0	41	0	0	0	55	160		2	2	0	19	0	0	0	46	0	0	4	65
3812000		118	0	0	0	55	0	41	0	0	0	55	159		2	2	0	19	0	0	0	46	0	0	4	65
3816000		119	0	0	0	55	0	41	0	0	0	55	160		2	2	0	20	0	0	0	46	0	0	4	66
3820000		118	0	0	0	55	0	41	0	0	0	55	159		2	2	0	21	0	0	0	46	0	0	4	67
3824000		118	0	0	0	55	0	41	0	0	0	55	159		2	2	0	20	0	0	0	48	0	0	4	68
3828000		117	0	0	0	55	0	41	0	0	0	55	158		2	2	0	20	0	0	0	48	0	0	4	68
3832000		118	0	0	0	55	0	41	0	0	0	55	159		2	2	0	20	0	0	0	45	0	0	4	65
3836000		118	0	0	0	55	0	41	0	0	0	55	159		2	2	0	21	0	0	0	48	0	0	4	69
3840000		118	0	0	0	55	0	41	0	0	0	55	159		2	2	0	21	0	0	0	49	0	0	4	70
3844000		118	0	0	0	55	0	41	0	0	0	55	159		2	2	0	21	0	0	0	46	0	0	4	67
3848000		117	0	0	0	55	0	41	0	0	0	55	158		2	2	0	21	0	0	0	49	0	0	4	70
3852000		118	0	0	0	55	0	41	0	0	0	55	159		2	2	0	21	0	0	0	47	0	0	4	68
3856000		117	0	0	0	55	0	41	0	0	0	55	158		2	2	0	20	0	0	0	49	0	0	4	69
3860000		118	0	0	0	55	0	41	0	0	0	55	159		2	2	0	21	0	0	0	46	0	0	4	67
3864000		118	0	0	0	55	0	40	0	0	0	55	158		2	2	0	21	0	0	0	47	0	0	4	68
3868000		118	0	0	0	55	0	41	0	0	0	55	159		2	2	0	20	0	0	0	47	0	0	4	67
3872000		118	0	0	0	55	0	41	0	0	0	55	159		2	2	0	21	0	0	0	47	0	0	4	68
3876000		118	0	0	0	55	0	41	0	0	0	55	159		2	2	0	20	0	0	0	49	0	0	4	69
3880000		118	0	0	0	55	0	41	0	0	0	55	159		2	2	0	21	0	0	0	47	0	0	4	68
3884000		118	0	0	0	55	0	41	0	0	0	55	159		2	2	0	21	0	0	0	46	0	0	4	67
3888000		118	0	0	0	55	0	41	0	0	0	55	159		2	2	0	21	0	0	0	49	0	0	4	70
3892000		118	0	0	0	55	0	41	0	0	0	55	159		2	2	0	21	0	0	0	46	0	0	4	67
3896000		118	0	0	0	55	0	41	0	0	0	55	159		2	2	0	21	0	0	0	49	0	0	4	70
3900000		117	0	0	0	55	0	41	0	0	0	55	158		2	2	0	21	0	0	0	47	0	0	4	68
3904000		117	0	0	0	55	0	41	0	0	0	55	158		2	2	0	21	0	0	0	46	0	0	4	67
3908000		118	0	0	0	55	0	41	0	0	0	55	159		2	2	0	21	0	0	0	49	0	0	4	70
3912000		118	0	0	0	55	0	41	0	0	0	55	159		2	2	0	21	0	0	0	49	0	0	4	70
3916000		117	0	0	0	55	0	40	0	0	0	55	157		2	2	0	21	0	0	0	49	0	0	4	70
3920000		118	0	0	0	55	0	41	0	0	0	55	159		2	2	0	21	0	0	0	46	0	0	4	67
3924000		118	0	0	0	55	0	40	0	0	0	55	158		2	2	0	20	0	0	0	47	0	0	4	67
3928000		118	0	0	0	55	0	41	0	0	0	55	159		2	2	0	21	0	0	0	49	0	0	4	70
3932000		118	0	0	0	55	0	41	0	0	0	55	159		2	2	0	21	0	0	0	48	0	0	4	69
3936000		118	0	0	0	55	0	40	0	0	0	55	158		2	2	0	21	0	0	0	47	0	0	4	68
3940000		118	0	0	0	55	0	40	0	0	0	55	158		2	2	0	21	0	0	0	47	0	0	4	68
3944000		118	0	0	0	55	0	41	0	0	0	55	159		2	2	0	21	0	0	0	48	0	0	4	69
3948000		118	0	0	0	55	0	40	0	0	0	55	158		2	2	0	20	0	0	0	46	0	0	4	66
3952000		118	0	0	0	55	0	40	0	0	0	55	158		2	2	0	21	0	0	0	47	0	0	4	68
3956000		118	0	0	0	55	0	40	0	0	0	55	158		2	2	0	21	0	0	0	46	0	0	4	67
3960000		118	0	0	0	55	0	40	0	0	0	55	158		2	2	0	21	0	0	0	48	0	0	4	69
3964000		118	0	0	0	55	0	40	0	0	0	55	158		2	2	0	20	0	0	0	48	0	0	4	68
3968000		118	0	0	0	55	0	40	0	0	0	55	158		2	2	0	21	0	0	0	49	0	0	4	70
3972000		118	0	0	0	55	0	40	0	0	0	55	158		2	2	0	20	0	0	0	49	0	0	4	69
3976000		118	0	0	0	55	0	41	0	0	0	55	159		2	2	0	21	0	0	0	49	0	0	4	70
3980000		118	0	0	0	55	0	41	0	0	0	55	159		2	2	0	21	0	0	0	50	0	0	4	71
3984000		118	0	0	0	55	0	41	0	0	0	55	159		2	2	0	21	0	0	0	48	0	0	4	69
3988000		117	0	0	0	55	0	41	0	0	0	55	158		2	2	0	21	0	0	0	50	0	0	4	71
3992000		118	0	0	0	55	0	41	0	0	0	55	159		3	2	0	21	0	0	0	50	0	0	5	71
3996000		118	0	0	0	55	0	41	0	0	0	55	159		3	2	0	20	0	0	0	47	0	0	5	67
4000000		118	0	0	0	55	0	40	0	0	0	55	158		3	2	0	21	0	0	0	51	0	0	5	72
4004000		118	0	0	0	55	0	41	0	0	0	55	159		3	2	0	21	0	0	0	48	0	0	5	69
4008000		118	0	0	0	55	0	41	0	0	0	55	159		3	2	0	21	0	0	0	50	0	0	5	71
4012000		117	0	0	0	55	0	41	0	0	0	55	158		3	2	0	22	0	0	0	51	0	0	5	73
4016000		118	0	0	0	55	0	40	0	0	0	55	158		3	2	0	21	0	0	0	50	0	0	5	71
4020000		118	0	0	0	55	0	41	0	0	0	55	159		3	2	0	21	0	0	0	48	0	0	5	69
4024000		116	0	0	0	55	0	40	0	0	0	55	156		3	2	0	22	0	0	0	49	0	0	5	71
4028000		118	0	0	0	55	0	40	0	0	0	55	158		3	2	0	22	0	0	0	49	0	0	5	71
4032000		117	0	0	0	55	0	41	0	0	0	55	158		3	2	0	22	0	0	0	50	0	0	5	72
4036000		117	0	0	0	55	0	40	0	0	0	55	157		3	2	0	21	0	0	0	49	0	0	5	70
4040000		117	0	0	0	55	0	41	0	0	0	55	158		3	2	0	21	0	0	0	49	0	0	5	70
4044000		117	0	0	0	55	0	41	0	0	0	55	158		3	2	0	21	0	0	0	49	0	0	5	70
4048000		117	0	0	0	55	0	40	0	0	0	55	157		3	2	0	22	0	0	0	50	0	0	5	72
4052000		116	0	0	0	55	0	40	0	0	0	55	156		3	2	0	21	0	0	0	52	0	0	5	73
4056000		117	0	0	0	55	0	41	0	0	0	55	158		3	2	0	21	0	0	0	49	0	0	5	70
4060000		117	0	0	0	55	0	40	0	0	0	55	157		3	2	0	22	0	0	0	52	0	0	5	74
4064000		117	0	0	0	55	0	41	0	0	0	55	158		3	2	0	22	0	0	0	51	0	0	5	73
4068000		118	0	0	0	55	0	40	0	0	0	55	158		3	2	0	22	0	0	0	52	0	0	5	74
4072000		116	0	0	0	55	0	40	0	0	0	55	156		3	2	0	22	0	0	0	54	0	0	5	76
4076000		116	0	0	0	55	0	41	0	0	0	55	157		3	2	0	21	0	0	0	52	0	0	5	73
4080000		116	0	0	0	55	0	39	0	0	0	55	155		3	2	0	22	0	0	0	52	0	0	5	74
4084000		115	0	0	0	55	0	40	0	0	0	55	155		3	2	0	22	0	0	0	51	0	0	5	73
4088000		117	0	0	0	55	0	41	0	0	0	55	158		3	2	0	23	0	0	0	51	0	0	5	74
4092000		117	0	0	0	55	0	41	0	0	0	55	158		3	2	0	23	0	0	0	53	0	0	5	76
4096000		116	0	0	0	55	0	40	0	0	0	55	156		3	2	0	23	0	0	0	53	0	0	5	76
4100000		118	0	0	0	55	0	41	0	0	0	55	159		3	2	0	22	0	0	0	50	0	0	5	72
4104000		117	0	0	0	55	0	40	0	0	0	55	157		3	2	0	24	0	0	0	52	0	0	5	76
4108000		117	0	0	0	55	0	41	0	0	0	55	158		3	2	0	22	0	0	0	52	0	0	5	74
4112000		117	0	0	0	55	0	41	0	0	0	55	158		3	2	0	24	0	0	0	52	0	0	5	76
4116000		116	0	0	0	55	0	41	0	0	0	55	157		3	2	0	23	0	0	0	51	0	0	5	74
4120000		116	0	0	0	55	0	41	0	0	0	55	157		3	2	0	24	0	0	0	50	0	0	5	74
4124000		117	0	0	0	55	0	41	0	0	0	55	158		3	2	0	23	0	0	0	50	0	0	5	73
4128000		117	0	0	0	55	0	41	0	0	0	55	158		3	2	0	24	0	0	0	51	0	0	5	75
4132000		115	0	0	0	55	0	41	0	0	0	55	156		3	2	0	23	0	0	0	52	0	0	5	75
4136000		115	0	0	0	55	0	41	0	0	0	55	156		3	2	0	24	0	0	0	53	0	0	5	77
4140000		116	0	0	0	55	0	41	0	0	0	55	157		3	2	0	22	0	0	0	54	0	0	5	76
4144000		115	0	0	0	55	0	41	0	0	0	55	156		3	2	0	22	0	0	0	52	0	0	5	74
4148000		116	0	0	0	55	0	41	0	0	0	55	157		3	2	0	23	0	0	0	53	0	0	5	76
4152000		115	0	0	0	55	0	41	0	0	0	55	156		3	2	0	23	0	0	0	53	0	0	5	76
4156000		116	0	0	0	55	0	41	0	0	0	55	157		3	2	0	23	0	0	0	52	0	0	5	75
4160000		116	0	0	0	55	0	41	0	0	0	55	157		3	2	0	22	0	0	0	53	0	0	5	75
4164000		116	0	0	0	55	0	41	0	0	0	55	157		3	2	0	23	0	0	0	52	0	0	5	75
4168000		116	0	0	0	55	0	41	0	0	0	55	157		3	2	0	23	0	0	0	54	0	0	5	77
4172000		116	0	0	0	55	0	41	0	0	0	55	157		3	2	0	24	0	0	0	52	0	0	5	76
4176000		116	0	0	0	55	0	41	0	0	0	55	157		3	3	0	24	0	0	0	53	0	0	6	77
4180000		116	0	0	0	55	0	41	0	0	0	55	157		3	3	0	24	0	0	0	51	0	0	6	75
4184000		116	0	0	0	55	0	41	0	0	0	55	157		3	3	0	24	0	0	0	52	0	0	6	76
4188000		116	0	0	0	55	0	41	0	0	0	55	157		3	3	0	24	0	0	0	53	0	0	6	77
4192000		116	0	0	0	55	0	41	0	0	0	55	157		3	3	0	24	0	0	0	52	0	0	6	76
4196000		116	0	0	0	55	0	41	0	0	0	55	157		3	3	0	24	0	0	0	50	0	0	6	74
4200000		116	0	0	0	55	0	41	0	0	0	55	157		3	3	0	24	0	0	0	52	0	0	6	76
4204000		116	0	0	0	55	0	41	0	0	0	55	157		3	3	0	24	0	0	0	52	0	0	6	76
4208000		116	0	0	0	55	0	41	0	0	0	55	157		3	3	0	23	0	0	0	51	0	0	6	74
4212000		116	0	0	0	55	0	40	0	0	0	55	156		3	3	0	23	0	0	0	51	0	0	6	74
4216000		115	0	0	0	55	0	41	0	0	0	55	156		3	3	0	24	0	0	0	52	0	0	6	76
4220000		116	0	0	0	55	0	41	0	0	0	55	157		3	3	0	23	0	0	0	52	0	0	6	75
4224000		115	0	0	0	55	0	41	0	0	0	55	156		3	3	0	24	0	0	0	52	0	0	6	76
4228000		114	0	0	0	55	0	41	0	0	0	55	155		3	4	0	24	0	0	0	52	0	0	7	76
4232000		114	0	0	0	55	0	41	0	0	0	55	155		3	4	0	24	0	0	0	52	0	0	7	76
4236000		115	0	0	0	55	0	41	0	0	0	55	156		3	4	0	24	0	0	0	53	0	0	7	77
4240000		115	0	0	0	55	0	41	0	0	0	55	156		3	4	0	24	0	0	0	51	0	0	7	75
4244000		116	0	0	0	55	0	41	0	0	0	55	157		3	4	0	24	0	0	0	54	0	0	7	78
4248000		115	0	0	0	55	0	41	0	0	0	55	156		3	4	0	24	0	0	0	54	0	0	7	78
4252000		115	0	0	0	55	0	41	0	0	0	55	156		3	4	0	22	0	0	0	53	0	0	7	75
4256000		114	0	0	0	55	0	41	0	0	0	55	155		3	4	0	23	0	0	0	53	0	0	7	76
4260000		115	0	0	0	55	0	41	0	0	0	55	156		3	4	0	23	0	0	0	52	0	0	7	75
4264000		115	0	0	0	55	0	41	0	0	0	55	156		3	4	0	24	0	0	0	54	0	0	7	78
4268000		116	0	0	0	55	0	41	0	0	0	55	157		3	4	0	24	0	0	0	53	0	0	7	77
4272000		116	0	0	0	55	0	41	0	0	0	55	157		3	4	0	23	0	0	0	54	0	0	7	77
4276000		115	0	0	0	55	0	41	0	0	0	55	156		3	4	0	23	0	0	0	54	0	0	7	77
4280000		115	0	0	0	55	0	41	0	0	0	55	156		3	4	0	23	0	0	0	55	0	0	7	78
4284000		115	0	0	0	55	0	41	0	0	0	55	156		3	4	0	23	0	0	0	55	0	0	7	78
4288000		115	0	0	0	55	0	41	0	0	0	55	156		3	4	0	23	0	0	0	54	0	0	7	77
4292000		114	0	0	0	55	0	41	0	0	0	55	155		3	4	0	24	0	0	0	54	0	0	7	78
4296000		115	0	0	0	55	0	41	0	0	0	55	156		3	4	0	23	0	0	0	55	0	0	7	78
4300000		115	0	0	0	55	0	41	0	0	0	55	156		3	4	0	24	0	0	0	55	0	0	7	79
4304000		115	0	0	0	55	0	41	0	0	0	55	156		3	4	0	23	0	0	0	52	0	0	7	75
4308000		114	0	0	0	55	0	41	0	0	0	55	155		3	4	0	24	0	0	0	54	0	0	7	78
4312000		115	0	0	0	55	0	41	0	0	0	55	156		3	4	0	24	0	0	0	54	0	0	7	78
4316000		115	0	0	0	55	0	41	0	0	0	55	156		3	4	0	24	0	0	0	53	0	0	7	77
4320000		115	0	0	0	55	0	41	0	0	0	55	156		3	4	0	24	0	0	0	53	0	0	7	77
4324000		115	0	0	0	55	0	40	0	0	0	55	155		3	4	0	25	0	0	0	55	0	0	7	80
4328000		115	0	0	0	55	0	40	0	0	0	55	155		3	4	0	25	0	0	0	55	0	0	7	80
4332000		114	0	0	0	55	0	40	0	0	0	55	154		3	4	0	26	0	0	0	55	0	0	7	81
4336000		114	0	0	0	55	0	41	0	0	0	55	155		3	4	0	26	0	0	0	55	0	0	7	81
4340000		115	0	0	0	55	0	40	0	0	0	55	155		3	4	0	26	0	0	0	55	0	0	7	81
4344000		115	0	0	0	55	0	41	0	0	0	55	156		3	4	0	25	0	0	0	55	0	0	7	80
4348000		115	0	0	0	55	0	40	0	0	0	55	155		3	4	0	25	0	0	0	54	0	0	7	79
4352000		114	0	0	0	55	0	40	0	0	0	55	154		3	4	0	25	0	0	0	55	0	0	7	80
4356000		114	0	0	0	55	0	40	0	0	0	55	154		3	4	0	24	0	0	0	53	0	0	7	77
4360000		114	0	0	0	55	0	40	0	0	0	55	154		3	4	0	25	0	0	0	53	0	0	7	78
4364000		113	0	0	0	55	0	40	0	0	0	55	153		3	4	0	26	0	0	0	53	0	0	7	79
4368000		114	0	0	0	55	0	41	0	0	0	55	155		3	4	0	25	0	0	0	53	0	0	7	78
4372000		113	0	0	0	55	0	40	0	0	0	55	153		3	4	0	26	0	0	0	56	0	0	7	82
4376000		113	0	0	0	55	0	40	0	0	0	55	153		3	4	0	26	0	0	0	55	0	0	7	81
4380000		113	0	0	0	55	0	41	0	0	0	55	154		3	4	0	26	0	0	0	55	0	0	7	81
4384000		113	0	0	0	55	0	40	0	0	0	55	153		3	4	0	26	0	0	0	53	0	0	7	79
4388000		112	0	0	0	54	0	40	0	0	0	54	152		3	4	0	26	0	0	0	55	0	0	7	81
4392000		112	0	0	0	54	0	40	0	0	0	54	152		3	4	0	26	0	0	0	54	0	0	7	80
4396000		112	0	0	0	54	0	40	0	0	0	54	152		3	4	0	25	0	0	0	54	0	0	7	79
4400000		112	0	0	0	54	0	41	0	0	0	54	153		3	4	0	26	0	0	0	56	0	0	7	82

## Sheet: Figure_2_b
Figure 2(b) Change in the number of covalent bonds for TSBP
		Starting Bonds													New Bonds
Timestep		C_4-O_2	C_3-O_2	O_2-P_1	C_1-O_2	C_2-O_2	C_4-O_1	C_3-O_1	O_1-P_1	C_1-O_1	C_2-O_1	Total C-O	Total P-O		C_4-O_2	C_3-O_2	O_2-P_1	C_1-O_2	C_2-O_2	C_4-O_1	C_3-O_1	O_1-P_1	C_1-O_1	C_2-O_1	Total C-O	Total P-O
32		0	0	48	0	0	0	0	144	144	0	144	192		0	0	0	0	0	0	0	0	0	0	0	0
4000		0	0	48	0	0	0	0	144	144	0	144	192		0	0	0	0	0	0	0	0	0	0	0	0
8000		0	0	48	0	0	0	0	144	144	0	144	192		0	0	0	0	0	0	0	0	0	0	0	0
12000		0	0	48	0	0	0	0	144	144	0	144	192		0	0	0	0	0	0	0	0	0	0	0	0
16000		0	0	48	0	0	0	0	144	142	0	142	192		0	0	0	0	0	0	0	0	0	0	0	0
20000		0	0	48	0	0	0	0	144	141	0	141	192		0	0	0	0	0	0	0	0	0	0	0	0
24000		0	0	48	0	0	0	0	144	141	0	141	192		0	0	0	0	0	0	0	0	0	0	0	0
28000		0	0	48	0	0	0	0	144	141	0	141	192		0	0	0	0	0	0	0	0	0	0	0	0
32000		0	0	48	0	0	0	0	144	140	0	140	192		0	0	0	0	0	0	0	0	0	0	0	0
36000		0	0	48	0	0	0	0	144	139	0	139	192		0	0	0	0	0	0	0	0	0	0	0	0
40000		0	0	48	0	0	0	0	144	139	0	139	192		0	0	0	0	0	0	0	0	0	0	0	0
44000		0	0	48	0	0	0	0	144	139	0	139	192		0	0	0	0	0	0	0	0	0	0	0	0
48000		0	0	48	0	0	0	0	144	138	0	138	192		0	0	0	0	0	0	0	0	0	0	0	0
52000		0	0	48	0	0	0	0	144	138	0	138	192		0	0	0	0	0	0	0	0	0	0	0	0
56000		0	0	48	0	0	0	0	144	138	0	138	192		0	0	0	0	0	0	0	0	0	0	0	0
60000		0	0	48	0	0	0	0	144	138	0	138	192		0	0	0	0	0	0	0	0	0	0	0	0
64000		0	0	48	0	0	0	0	144	138	0	138	192		0	0	0	0	0	0	0	0	0	0	0	0
68000		0	0	48	0	0	0	0	144	138	0	138	192		0	0	0	0	0	0	0	0	0	0	0	0
72000		0	0	48	0	0	0	0	144	137	0	137	192		0	0	0	0	0	0	0	0	0	0	0	0
76000		0	0	48	0	0	0	0	144	137	0	137	192		0	0	0	0	0	0	0	0	0	0	0	0
80000		0	0	48	0	0	0	0	144	137	0	137	192		0	0	0	0	0	0	0	0	0	0	0	0
84000		0	0	48	0	0	0	0	144	137	0	137	192		0	0	0	0	0	0	0	0	0	0	0	0
88000		0	0	48	0	0	0	0	144	137	0	137	192		0	0	0	0	0	0	0	0	0	0	0	0
92000		0	0	48	0	0	0	0	144	136	0	136	192		0	0	0	0	0	0	0	0	0	0	0	0
96000		0	0	48	0	0	0	0	144	136	0	136	192		0	0	0	0	0	0	0	0	0	0	0	0
100000		0	0	48	0	0	0	0	144	135	0	135	192		0	0	0	0	0	0	0	0	0	0	0	0
104000		0	0	48	0	0	0	0	144	135	0	135	192		0	0	0	0	0	0	0	0	0	0	0	0
108000		0	0	48	0	0	0	0	144	135	0	135	192		0	0	0	0	0	0	0	0	0	0	0	0
112000		0	0	48	0	0	0	0	144	135	0	135	192		0	0	0	0	0	0	0	0	0	0	0	0
116000		0	0	48	0	0	0	0	144	135	0	135	192		0	0	0	0	0	0	0	0	0	0	0	0
120000		0	0	48	0	0	0	0	144	135	0	135	192		0	0	0	0	0	0	0	0	0	0	0	0
124000		0	0	48	0	0	0	0	144	135	0	135	192		0	0	0	0	0	0	0	0	0	0	0	0
128000		0	0	48	0	0	0	0	144	135	0	135	192		0	0	0	0	0	0	0	0	0	0	0	0
132000		0	0	48	0	0	0	0	144	135	0	135	192		0	0	0	0	0	0	0	0	0	0	0	0
136000		0	0	48	0	0	0	0	144	135	0	135	192		0	0	0	0	0	0	0	0	0	0	0	0
140000		0	0	48	0	0	0	0	144	135	0	135	192		0	0	0	0	0	0	0	0	0	0	0	0
144000		0	0	48	0	0	0	0	144	135	0	135	192		0	0	0	0	0	0	0	0	0	0	0	0
148000		0	0	48	0	0	0	0	144	134	0	134	192		0	0	0	0	0	0	0	0	0	0	0	0
152000		0	0	48	0	0	0	0	144	135	0	135	192		0	0	0	0	0	0	0	0	0	0	0	0
156000		0	0	48	0	0	0	0	144	135	0	135	192		0	0	0	0	0	0	0	0	0	0	0	0
160000		0	0	48	0	0	0	0	144	135	0	135	192		0	0	0	0	0	0	0	0	0	0	0	0
164000		0	0	48	0	0	0	0	144	135	0	135	192		0	0	0	0	0	0	0	0	0	0	0	0
168000		0	0	48	0	0	0	0	144	134	0	134	192		0	0	0	0	0	0	0	0	0	0	0	0
172000		0	0	48	0	0	0	0	144	134	0	134	192		0	0	0	0	0	0	0	0	0	0	0	0
176000		0	0	48	0	0	0	0	144	134	0	134	192		0	0	0	0	0	0	0	0	0	0	0	0
180000		0	0	48	0	0	0	0	144	134	0	134	192		0	0	0	0	0	0	0	0	0	0	0	0
184000		0	0	48	0	0	0	0	144	134	0	134	192		0	0	0	0	0	0	0	0	0	0	0	0
188000		0	0	48	0	0	0	0	144	134	0	134	192		0	0	0	0	0	0	0	0	0	0	0	0
192000		0	0	48	0	0	0	0	144	134	0	134	192		0	0	0	0	0	0	0	0	0	0	0	0
196000		0	0	48	0	0	0	0	144	134	0	134	192		0	0	0	0	0	0	0	0	0	0	0	0
200000		0	0	48	0	0	0	0	144	134	0	134	192		0	0	0	0	0	0	0	0	0	0	0	0
204000		0	0	48	0	0	0	0	144	134	0	134	192		0	0	0	0	0	0	0	0	0	0	0	0
208000		0	0	48	0	0	0	0	144	134	0	134	192		0	0	0	0	0	0	0	0	0	0	0	0
212000		0	0	48	0	0	0	0	144	134	0	134	192		0	0	0	0	0	0	0	0	0	0	0	0
216000		0	0	48	0	0	0	0	144	133	0	133	192		0	0	0	0	0	0	0	0	0	0	0	0
220000		0	0	48	0	0	0	0	144	133	0	133	192		0	0	0	0	0	0	0	0	0	0	0	0
224000		0	0	48	0	0	0	0	144	133	0	133	192		0	0	0	0	0	0	0	0	0	0	0	0
228000		0	0	48	0	0	0	0	144	133	0	133	192		0	0	0	0	0	0	0	0	0	0	0	0
232000		0	0	48	0	0	0	0	144	133	0	133	192		0	0	0	0	0	0	0	0	0	0	0	0
236000		0	0	48	0	0	0	0	144	133	0	133	192		0	0	0	0	0	0	0	0	0	0	0	0
240000		0	0	48	0	0	0	0	144	133	0	133	192		0	0	0	0	0	0	0	0	0	0	0	0
244000		0	0	48	0	0	0	0	144	133	0	133	192		0	0	0	0	0	0	0	0	0	0	0	0
248000		0	0	48	0	0	0	0	144	133	0	133	192		0	0	0	0	0	0	0	0	0	0	0	0
252000		0	0	48	0	0	0	0	144	133	0	133	192		0	0	0	0	0	0	0	0	0	0	0	0
256000		0	0	48	0	0	0	0	144	133	0	133	192		0	0	0	0	0	0	0	0	0	0	0	0
260000		0	0	48	0	0	0	0	144	133	0	133	192		0	0	0	0	0	0	0	0	0	0	0	0
264000		0	0	48	0	0	0	0	144	133	0	133	192		0	0	0	0	0	0	0	0	0	0	0	0
268000		0	0	48	0	0	0	0	144	133	0	133	192		0	0	0	0	0	0	0	0	0	0	0	0
272000		0	0	48	0	0	0	0	144	133	0	133	192		0	0	0	0	0	0	0	0	0	0	0	0
276000		0	0	48	0	0	0	0	144	133	0	133	192		0	0	0	0	0	0	0	0	0	0	0	0
280000		0	0	48	0	0	0	0	144	133	0	133	192		0	0	0	0	0	0	0	0	0	0	0	0
284000		0	0	48	0	0	0	0	144	133	0	133	192		0	0	0	0	0	0	0	0	0	0	0	0
288000		0	0	48	0	0	0	0	144	133	0	133	192		0	0	0	0	0	0	0	0	0	0	0	0
292000		0	0	48	0	0	0	0	144	133	0	133	192		0	0	0	0	0	0	0	0	0	0	0	0
296000		0	0	48	0	0	0	0	144	133	0	133	192		0	0	0	0	0	0	0	0	0	0	0	0
300000		0	0	48	0	0	0	0	144	133	0	133	192		0	0	0	0	0	0	0	0	0	0	0	0
304000		0	0	48	0	0	0	0	144	133	0	133	192		0	0	0	0	0	0	0	0	0	0	0	0
308000		0	0	48	0	0	0	0	144	133	0	133	192		0	0	0	0	0	0	0	0	0	0	0	0
312000		0	0	48	0	0	0	0	144	133	0	133	192		0	0	0	0	0	0	0	0	0	0	0	0
316000		0	0	48	0	0	0	0	144	133	0	133	192		0	0	0	0	0	0	0	0	0	0	0	0
320000		0	0	48	0	0	0	0	144	133	0	133	192		0	0	0	0	0	0	0	0	0	0	0	0
324000		0	0	48	0	0	0	0	144	133	0	133	192		0	0	0	0	0	0	0	0	0	0	0	0
328000		0	0	48	0	0	0	0	144	133	0	133	192		0	0	0	0	0	0	0	0	0	0	0	0
332000		0	0	48	0	0	0	0	144	133	0	133	192		0	0	0	0	0	0	0	0	0	0	0	0
336000		0	0	48	0	0	0	0	144	133	0	133	192		0	0	0	0	0	0	0	0	0	0	0	0
340000		0	0	48	0	0	0	0	144	133	0	133	192		0	0	0	0	0	0	0	0	0	0	0	0
344000		0	0	48	0	0	0	0	144	133	0	133	192		0	0	0	0	0	0	0	0	0	0	0	0
348000		0	0	48	0	0	0	0	144	133	0	133	192		0	0	0	0	0	0	0	0	0	0	0	0
352000		0	0	48	0	0	0	0	144	133	0	133	192		0	0	0	0	0	0	0	0	0	0	0	0
356000		0	0	48	0	0	0	0	144	132	0	132	192		0	0	0	0	0	0	0	0	0	0	0	0
360000		0	0	48	0	0	0	0	144	132	0	132	192		0	0	0	0	0	0	0	0	0	0	0	0
364000		0	0	48	0	0	0	0	144	132	0	132	192		0	0	0	0	0	0	0	0	0	0	0	0
368000		0	0	48	0	0	0	0	144	132	0	132	192		0	0	0	0	0	0	0	0	0	0	0	0
372000		0	0	48	0	0	0	0	144	132	0	132	192		0	0	0	0	0	0	0	0	0	0	0	0
376000		0	0	48	0	0	0	0	144	132	0	132	192		0	0	0	0	0	0	0	0	0	0	0	0
380000		0	0	48	0	0	0	0	144	132	0	132	192		0	0	0	0	0	0	0	0	0	0	0	0
384000		0	0	48	0	0	0	0	144	132	0	132	192		0	0	0	0	0	0	0	0	0	0	0	0
388000		0	0	48	0	0	0	0	144	132	0	132	192		0	0	0	0	0	0	0	0	0	0	0	0
392000		0	0	48	0	0	0	0	144	132	0	132	192		0	0	0	0	0	0	0	0	0	0	0	0
396000		0	0	48	0	0	0	0	144	132	0	132	192		0	0	0	0	0	0	0	0	0	0	0	0
400000		0	0	48	0	0	0	0	144	132	0	132	192		0	0	0	0	0	0	0	0	0	0	0	0
400032		0	0	48	0	0	0	0	144	132	0	132	192		0	0	0	0	0	0	0	0	0	0	0	0
404000		0	0	48	0	0	0	0	144	132	0	132	192		0	0	0	0	0	0	0	0	0	0	0	0
408000		0	0	48	0	0	0	0	144	131	0	131	192		0	0	0	0	0	0	0	0	0	0	0	0
412000		0	0	48	0	0	0	0	144	124	0	124	192		0	0	1	0	0	0	0	4	0	0	0	5
416000		0	0	48	0	0	0	0	143	124	0	124	191		0	0	1	0	0	0	0	5	0	0	0	6
420000		0	0	48	0	0	0	0	143	124	0	124	191		0	0	1	0	0	0	0	6	0	0	0	7
424000		0	0	48	0	0	0	0	143	122	0	122	191		0	0	2	0	0	0	0	7	0	0	0	9
428000		0	0	48	0	0	0	0	143	122	0	122	191		0	0	2	0	0	0	0	8	0	0	0	10
432000		0	0	48	0	0	0	0	143	122	0	122	191		0	0	2	0	0	0	0	6	0	0	0	8
436000		0	0	48	0	0	0	0	143	120	0	120	191		0	0	2	0	0	0	0	8	0	0	0	10
440000		0	0	48	0	0	0	0	143	121	0	121	191		0	0	2	0	0	0	0	8	0	0	0	10
444000		0	0	48	0	0	0	0	142	121	0	121	190		0	0	2	0	0	0	0	8	0	0	0	10
448000		0	0	48	0	0	0	0	142	120	0	120	190		0	0	2	0	0	0	0	7	0	0	0	9
452000		0	0	48	0	0	0	0	143	120	0	120	191		0	0	2	0	0	0	0	6	0	0	0	8
456000		0	0	48	0	0	0	0	143	120	0	120	191		0	0	2	0	0	0	0	8	0	0	0	10
460000		0	0	48	0	0	0	0	143	120	0	120	191		0	0	2	0	0	0	0	8	0	0	0	10
464000		0	0	48	0	0	0	0	143	120	0	120	191		0	0	2	0	0	0	0	7	0	0	0	9
468000		0	0	48	0	0	0	0	142	119	0	119	190		0	0	2	0	0	0	0	7	0	0	0	9
472000		0	0	48	0	0	0	0	143	116	0	116	191		0	0	2	0	0	0	0	8	0	0	0	10
476000		0	0	48	0	0	0	0	142	116	0	116	190		0	0	2	0	0	0	0	9	0	0	0	11
480000		0	0	48	0	0	0	0	142	115	0	115	190		0	0	2	0	0	0	0	9	0	0	0	11
484000		0	0	48	0	0	0	0	142	115	0	115	190		0	0	2	0	0	0	0	9	0	0	0	11
488000		0	0	48	0	0	0	0	143	115	0	115	191		0	0	2	0	0	0	0	8	0	0	0	10
492000		0	0	48	0	0	0	0	143	114	0	114	191		0	0	2	0	0	0	0	8	0	0	0	10
496000		0	0	48	0	0	0	0	142	114	0	114	190		0	0	2	0	0	0	0	8	0	0	0	10
500000		0	0	48	0	0	0	0	143	114	0	114	191		0	0	2	0	0	0	0	8	0	0	0	10
504000		0	0	48	0	0	0	0	142	114	0	114	190		0	0	2	0	0	0	0	8	0	0	0	10
508000		0	0	48	0	0	0	0	142	113	0	113	190		0	0	2	0	0	0	0	8	0	0	0	10
512000		0	0	48	0	0	0	0	142	113	0	113	190		0	0	2	0	0	0	0	10	0	0	0	12
516000		0	0	48	0	0	0	0	143	113	0	113	191		0	0	2	0	0	0	0	9	0	0	0	11
520000		0	0	48	0	0	0	0	142	113	0	113	190		0	0	2	0	0	0	0	8	0	0	0	10
524000		0	0	48	0	0	0	0	142	113	0	113	190		0	0	2	0	0	0	0	9	0	0	0	11
528000		0	0	48	0	0	0	0	142	113	0	113	190		0	0	2	0	0	0	0	9	0	0	0	11
532000		0	0	48	0	0	0	0	143	113	0	113	191		0	0	2	0	0	0	0	8	0	0	0	10
536000		0	0	48	0	0	0	0	142	112	0	112	190		0	0	2	0	0	0	0	9	0	0	0	11
540000		0	0	48	0	0	0	0	142	112	0	112	190		0	0	2	0	0	0	0	8	0	0	0	10
544000		0	0	48	0	0	0	0	143	112	0	112	191		0	0	2	0	0	0	0	8	0	0	0	10
548000		0	0	48	0	0	0	0	142	109	0	109	190		0	0	2	0	0	0	0	10	0	0	0	12
552000		0	0	48	0	0	0	0	142	111	0	111	190		0	0	2	0	0	0	0	10	0	0	0	12
556000		0	0	48	0	0	0	0	142	111	0	111	190		0	0	2	0	0	0	0	10	0	0	0	12
560000		0	0	48	0	0	0	0	142	109	0	109	190		0	0	2	0	0	0	0	11	0	0	0	13
564000		0	0	48	0	0	0	0	142	108	0	108	190		0	0	3	0	0	0	0	11	0	0	0	14
568000		0	0	48	0	0	0	0	141	108	0	108	189		0	0	3	0	0	0	0	11	0	0	0	14
572000		0	0	48	0	0	0	0	142	107	0	107	190		0	0	3	0	0	0	0	11	0	0	0	14
576000		0	0	48	0	0	0	0	142	106	0	106	190		0	0	3	0	0	0	0	12	0	0	0	15
580000		0	0	48	0	0	0	0	142	106	0	106	190		0	0	3	0	0	0	0	11	0	0	0	14
584000		0	0	48	0	0	0	0	142	105	0	105	190		0	0	3	0	0	0	0	11	0	0	0	14
588000		0	0	48	0	0	0	0	142	105	0	105	190		0	0	3	0	0	0	0	11	0	0	0	14
592000		0	0	48	0	0	0	0	142	103	0	103	190		0	0	3	0	0	0	0	12	0	0	0	15
596000		0	0	48	0	0	0	0	141	104	0	104	189		0	0	3	0	0	0	0	12	0	0	0	15
600000		0	0	48	0	0	0	0	140	104	0	104	188		0	0	3	0	0	0	0	11	0	0	0	14
604000		0	0	48	0	0	0	0	140	103	0	103	188		0	0	3	0	0	0	0	11	0	0	0	14
608000		0	0	48	0	0	0	0	140	103	0	103	188		0	0	3	0	0	0	0	11	0	0	0	14
612000		0	0	48	0	0	0	0	140	103	0	103	188		0	0	3	0	0	0	0	10	0	0	0	13
616000		0	0	48	0	0	0	0	139	102	0	102	187		0	0	3	0	0	0	0	11	0	0	0	14
620000		0	0	48	0	0	0	0	139	102	0	102	187		0	0	3	0	0	0	0	11	0	0	0	14
624000		0	0	48	0	0	0	0	139	102	0	102	187		0	0	3	0	0	0	0	12	0	0	0	15
628000		0	0	48	0	0	0	0	139	102	0	102	187		0	0	3	0	0	0	0	12	0	0	0	15
632000		0	0	48	0	0	0	0	139	102	0	102	187		0	0	3	0	0	0	0	12	0	0	0	15
636000		0	0	48	0	0	0	0	140	102	0	102	188		0	0	3	0	0	0	0	12	0	0	0	15
640000		0	0	48	0	0	0	0	140	101	0	101	188		0	0	3	0	0	0	0	11	0	0	0	14
644000		0	0	48	0	0	0	0	139	102	0	102	187		0	0	3	0	0	0	0	12	0	0	0	15
648000		0	0	48	0	0	0	0	140	101	0	101	188		0	0	3	0	0	0	0	12	0	0	0	15
652000		0	0	48	0	0	0	0	139	100	0	100	187		0	0	3	0	0	0	0	12	0	0	0	15
656000		0	0	48	0	0	0	0	140	100	0	100	188		0	0	3	0	0	0	0	10	0	0	0	13
660000		0	0	48	0	0	0	0	140	100	0	100	188		0	0	3	0	0	0	0	12	0	0	0	15
664000		0	0	48	0	0	0	0	139	100	0	100	187		0	0	3	0	0	0	0	12	0	0	0	15
668000		0	0	48	0	0	0	0	140	100	0	100	188		0	0	3	0	0	0	0	11	0	0	0	14
672000		0	0	48	0	0	0	0	140	100	0	100	188		0	0	3	0	0	0	0	12	0	0	0	15
676000		0	0	48	0	0	0	0	140	100	0	100	188		0	0	3	0	0	0	0	12	0	0	0	15
680000		0	0	48	0	0	0	0	140	100	0	100	188		0	0	3	0	0	0	0	11	0	0	0	14
684000		0	0	48	0	0	0	0	140	100	0	100	188		0	0	4	0	0	0	0	10	0	0	0	14
688000		0	0	48	0	0	0	0	140	100	0	100	188		0	0	4	0	0	0	0	11	0	0	0	15
692000		0	0	48	0	0	0	0	140	98	0	98	188		0	0	4	0	0	0	0	11	0	0	0	15
696000		0	0	48	0	0	0	0	140	98	0	98	188		0	0	4	0	0	0	0	11	0	0	0	15
700000		0	0	48	0	0	0	0	140	97	0	97	188		0	0	4	0	0	0	0	11	0	0	0	15
704000		0	0	48	0	0	0	0	139	98	0	98	187		0	0	4	0	0	0	0	10	0	0	0	14
708000		0	0	48	0	0	0	0	140	98	0	98	188		0	0	4	0	0	0	0	10	0	0	0	14
712000		0	0	48	0	0	0	0	139	98	0	98	187		0	0	4	0	0	0	0	11	0	0	0	15
716000		0	0	48	0	0	0	0	137	98	0	98	185		0	0	4	0	0	0	0	11	0	0	0	15
720000		0	0	48	0	0	0	0	138	97	0	97	186		0	0	4	0	0	0	0	11	0	0	0	15
724000		0	0	48	0	0	0	0	138	96	0	96	186		0	0	4	0	0	0	0	12	0	0	0	16
728000		0	0	48	0	0	0	0	139	96	0	96	187		0	0	4	0	0	0	0	12	0	0	0	16
732000		0	0	48	0	0	0	0	138	96	0	96	186		0	0	4	0	0	0	0	12	0	0	0	16
736000		0	0	48	0	0	0	0	139	96	0	96	187		0	0	4	0	0	0	0	12	0	0	0	16
740000		0	0	48	0	0	0	0	138	96	0	96	186		0	0	4	0	0	0	0	11	0	0	0	15
744000		0	0	48	0	0	0	0	137	95	0	95	185		0	0	4	0	0	0	0	12	0	0	0	16
748000		0	0	48	0	0	0	0	138	95	0	95	186		0	0	4	0	0	0	0	12	0	0	0	16
752000		0	0	48	0	0	0	0	139	94	0	94	187		0	0	4	0	0	0	0	13	0	0	0	17
756000		0	0	48	0	0	0	0	137	94	0	94	185		0	0	4	0	0	0	0	13	0	0	0	17
760000		0	0	48	0	0	0	0	139	93	0	93	187		0	0	4	0	0	0	0	13	0	0	0	17
764000		0	0	48	0	0	0	0	138	94	0	94	186		0	0	4	0	0	0	0	13	0	0	0	17
768000		0	0	48	0	0	0	0	138	94	0	94	186		0	0	4	0	0	0	0	13	0	0	0	17
772000		0	0	48	0	0	0	0	138	93	0	93	186		0	0	5	0	0	0	0	12	0	0	0	17
776000		0	0	48	0	0	0	0	138	94	0	94	186		0	0	5	0	0	0	0	13	0	0	0	18
780000		0	0	48	0	0	0	0	138	94	0	94	186		0	0	5	0	0	0	0	13	0	0	0	18
784000		0	0	48	0	0	0	0	138	94	0	94	186		0	0	5	0	0	0	0	13	0	0	0	18
788000		0	0	48	0	0	0	0	139	93	0	93	187		0	0	5	0	0	0	0	13	0	0	0	18
792000		0	0	48	0	0	0	0	139	93	0	93	187		0	0	5	0	0	0	0	13	0	0	0	18
796000		0	0	48	0	0	0	0	139	93	0	93	187		0	0	5	0	0	0	0	13	0	0	0	18
800000		0	0	48	0	0	0	0	137	92	0	92	185		0	0	5	0	0	0	0	13	0	0	0	18
804000		0	0	48	0	0	0	0	136	92	0	92	184		0	0	5	0	0	0	0	12	0	0	0	17
808000		0	0	48	0	0	0	0	137	92	0	92	185		0	0	5	0	0	0	0	13	0	0	0	18
812000		0	0	48	0	0	0	0	136	92	0	92	184		0	0	5	0	0	0	0	13	0	0	0	18
816000		0	0	48	0	0	0	0	136	92	0	92	184		0	0	5	0	0	0	0	13	0	0	0	18
820000		0	0	48	0	0	0	0	135	92	0	92	183		0	0	5	0	0	0	0	13	0	0	0	18
824000		0	0	48	0	0	0	0	136	92	0	92	184		0	0	5	0	0	0	0	13	0	0	0	18
828000		0	0	48	0	0	0	0	136	91	0	91	184		0	0	5	0	0	0	0	13	0	0	0	18
832000		0	0	48	0	0	0	0	136	91	0	91	184		0	0	5	0	0	0	0	13	0	0	0	18
836000		0	0	48	0	0	0	0	135	91	0	91	183		0	0	5	0	0	0	0	13	0	0	0	18
840000		0	0	48	0	0	0	0	137	90	0	90	185		0	0	5	0	0	0	0	13	0	0	0	18
844000		0	0	48	0	0	0	0	137	89	0	89	185		0	0	5	0	0	0	0	13	0	0	0	18
848000		0	0	48	0	0	0	0	137	89	0	89	185		0	0	5	0	0	0	0	13	0	0	0	18
852000		0	0	48	0	0	0	0	136	89	0	89	184		0	0	5	0	0	0	0	13	0	0	0	18
856000		0	0	48	0	0	0	0	138	89	0	89	186		0	0	5	0	0	0	0	13	0	0	0	18
860000		0	0	48	0	0	0	0	138	88	0	88	186		0	0	5	0	0	0	0	13	0	0	0	18
864000		0	0	48	0	0	0	0	137	88	0	88	185		0	0	5	0	0	0	0	13	0	0	0	18
868000		0	0	48	0	0	0	0	136	88	0	88	184		0	0	5	0	0	0	0	13	0	0	0	18
872000		0	0	48	0	0	0	0	136	87	0	87	184		0	0	5	0	0	0	0	13	0	0	0	18
876000		0	0	48	0	0	0	0	136	87	0	87	184		0	0	5	0	0	0	0	12	0	0	0	17
880000		0	0	48	0	0	0	0	136	86	0	86	184		0	0	5	0	0	0	0	13	0	0	0	18
884000		0	0	48	0	0	0	0	136	86	0	86	184		0	0	5	0	0	0	0	13	0	0	0	18
888000		0	0	48	0	0	0	0	135	86	0	86	183		0	0	5	0	0	0	0	13	0	0	0	18
892000		0	0	48	0	0	0	0	136	85	0	85	184		0	0	5	0	0	0	0	13	0	0	0	18
896000		0	0	48	0	0	0	0	136	85	0	85	184		0	0	5	0	0	0	0	13	0	0	0	18
900000		0	0	48	0	0	0	0	138	85	0	85	186		0	0	5	0	0	0	0	13	0	0	0	18
904000		0	0	48	0	0	0	0	136	85	0	85	184		0	0	5	0	0	0	0	12	0	0	0	17
908000		0	0	48	0	0	0	0	136	85	0	85	184		0	0	5	0	0	0	0	13	0	0	0	18
912000		0	0	48	0	0	0	0	138	85	0	85	186		0	0	5	0	0	0	0	12	0	0	0	17
916000		0	0	48	0	0	0	0	137	85	0	85	185		0	0	5	0	0	0	0	12	0	0	0	17
920000		0	0	48	0	0	0	0	137	85	0	85	185		0	0	5	0	0	0	0	13	0	0	0	18
924000		0	0	48	0	0	0	0	136	84	0	84	184		0	0	5	0	0	0	0	13	0	0	0	18
928000		0	0	48	0	0	0	0	137	84	0	84	185		0	0	5	0	0	0	0	13	0	0	0	18
932000		0	0	48	0	0	0	0	138	84	0	84	186		0	0	5	0	0	0	0	13	0	0	0	18
936000		0	0	48	0	0	0	0	137	84	0	84	185		0	0	5	0	0	0	0	14	0	0	0	19
940000		0	0	48	0	0	0	0	138	84	0	84	186		0	0	5	0	0	0	0	13	0	0	0	18
944000		0	0	48	0	0	0	0	137	84	0	84	185		0	0	5	0	0	0	0	14	0	0	0	19
948000		0	0	48	0	0	0	0	136	83	0	83	184		0	0	5	0	0	0	0	13	0	0	0	18
952000		0	0	48	0	0	0	0	137	83	0	83	185		0	0	5	0	0	0	0	14	0	0	0	19
956000		0	0	48	0	0	0	0	137	82	0	82	185		0	0	5	0	0	0	0	14	0	0	0	19
960000		0	0	48	0	0	0	0	137	82	0	82	185		0	0	5	0	0	0	0	13	0	0	0	18
964000		0	0	48	0	0	0	0	137	82	0	82	185		0	0	5	0	0	0	0	13	0	0	0	18
968000		0	0	48	0	0	0	0	136	82	0	82	184		0	0	5	0	0	0	0	15	0	0	0	20
972000		0	0	48	0	0	0	0	136	82	0	82	184		0	0	5	0	0	0	0	15	0	0	0	20
976000		0	0	48	0	0	0	0	137	82	0	82	185		0	0	5	0	0	0	0	14	0	0	0	19
980000		0	0	48	0	0	0	0	137	82	0	82	185		0	0	5	0	0	0	0	14	0	0	0	19
984000		0	0	48	0	0	0	0	137	81	0	81	185		0	0	5	0	0	0	0	14	0	0	0	19
988000		0	0	48	0	0	0	0	136	81	0	81	184		0	0	5	0	0	0	0	15	0	0	0	20
992000		0	0	48	0	0	0	0	137	81	0	81	185		0	0	5	0	0	0	0	15	0	0	0	20
996000		0	0	48	0	0	0	0	137	81	0	81	185		0	0	5	0	0	0	0	15	0	0	0	20
1000000		0	0	48	0	0	0	0	136	81	0	81	184		0	0	5	0	0	0	0	15	0	0	0	20
1004000		0	0	48	0	0	0	0	137	81	0	81	185		0	0	5	0	0	0	0	14	0	0	0	19
1008000		0	0	48	0	0	0	0	134	81	0	81	182		0	0	5	0	0	0	0	16	0	0	0	21
1012000		0	0	48	0	0	0	0	136	81	0	81	184		0	0	5	0	0	0	0	16	0	0	0	21
1016000		0	0	48	0	0	0	0	135	81	0	81	183		0	0	5	0	0	0	0	16	0	0	0	21
1020000		0	0	48	0	0	0	0	136	81	0	81	184		0	0	5	0	0	0	0	16	0	0	0	21
1024000		0	0	48	0	0	0	0	136	81	0	81	184		0	0	5	0	0	0	0	16	0	0	0	21
1028000		0	0	48	0	0	0	0	136	81	0	81	184		0	0	5	0	0	0	0	16	0	0	0	21
1032000		0	0	48	0	0	0	0	135	81	0	81	183		0	0	5	0	0	0	0	16	0	0	0	21
1036000		0	0	48	0	0	0	0	136	81	0	81	184		0	0	5	0	0	0	0	16	0	0	0	21
1040000		0	0	48	0	0	0	0	135	81	0	81	183		0	0	5	0	0	0	0	16	0	0	0	21
1044000		0	0	48	0	0	0	0	135	81	0	81	183		0	0	5	0	0	0	0	16	0	0	0	21
1048000		0	0	48	0	0	0	0	133	81	0	81	181		0	0	5	0	0	0	0	16	0	0	0	21
1052000		0	0	48	0	0	0	0	135	81	0	81	183		0	0	5	0	0	0	0	16	0	0	0	21
1056000		0	0	48	0	0	0	0	133	81	0	81	181		0	0	5	0	0	0	0	15	0	0	0	20
1060000		0	0	48	0	0	0	0	136	81	0	81	184		0	0	5	0	0	0	0	15	0	0	0	20
1064000		0	0	48	0	0	0	0	135	81	0	81	183		0	0	6	0	0	0	0	14	0	0	0	20
1068000		0	0	48	0	0	0	0	134	81	0	81	182		0	0	6	0	0	0	0	16	0	0	0	22
1072000		0	0	48	0	0	0	0	135	81	0	81	183		0	0	6	0	0	0	0	16	0	0	0	22
1076000		0	0	48	0	0	0	0	135	80	0	80	183		0	0	6	0	0	0	0	17	0	0	0	23
1080000		0	0	48	0	0	0	0	134	79	0	79	182		0	0	6	0	0	0	0	14	0	0	0	20
1084000		0	0	48	0	0	0	0	134	79	0	79	182		0	0	6	0	0	0	0	15	0	0	0	21
1088000		0	0	48	0	0	0	0	135	79	0	79	183		0	0	6	0	0	0	0	15	0	0	0	21
1092000		0	0	48	0	0	0	0	134	79	0	79	182		0	0	6	0	0	0	0	15	0	0	0	21
1096000		0	0	48	0	0	0	0	134	79	0	79	182		0	0	6	0	0	0	0	15	0	0	0	21
1100000		0	0	48	0	0	0	0	135	79	0	79	183		0	0	6	0	0	0	0	15	0	0	0	21
1104000		0	0	48	0	0	0	0	136	79	0	79	184		0	0	6	0	0	0	0	14	0	0	0	20
1108000		0	0	48	0	0	0	0	135	79	0	79	183		0	0	6	0	0	0	0	15	0	0	0	21
1112000		0	0	48	0	0	0	0	136	79	0	79	184		0	0	6	0	0	0	0	15	0	0	0	21
1116000		0	0	48	0	0	0	0	134	78	0	78	182		0	0	6	0	0	0	0	16	0	0	0	22
1120000		0	0	48	0	0	0	0	135	78	0	78	183		0	0	6	0	0	0	0	15	0	0	0	21
1124000		0	0	48	0	0	0	0	135	78	0	78	183		0	0	6	0	0	0	0	16	0	0	0	22
1128000		0	0	48	0	0	0	0	134	78	0	78	182		0	0	6	0	0	0	0	15	0	0	0	21
1132000		0	0	48	0	0	0	0	136	78	0	78	184		0	0	6	0	0	0	0	17	0	0	0	23
1136000		0	0	48	0	0	0	0	134	78	0	78	182		0	0	6	0	0	0	0	16	0	0	0	22
1140000		0	0	48	0	0	0	0	135	77	0	77	183		0	0	6	0	0	0	0	17	0	0	0	23
1144000		0	0	48	0	0	0	0	134	77	0	77	182		0	0	6	0	0	0	0	17	0	0	0	23
1148000		0	0	48	0	0	0	0	135	77	0	77	183		0	0	6	0	0	0	0	16	0	0	0	22
1152000		0	0	48	0	0	0	0	135	76	0	76	183		0	0	6	0	0	0	0	15	0	0	0	21
1156000		0	0	48	0	0	0	0	134	76	0	76	182		0	0	6	0	0	0	0	16	0	0	0	22
1160000		0	0	48	0	0	0	0	134	76	0	76	182		0	0	6	0	0	0	0	16	0	0	0	22
1164000		0	0	48	0	0	0	0	134	76	0	76	182		0	0	6	0	0	0	0	17	0	0	0	23
1168000		0	0	48	0	0	0	0	134	76	0	76	182		0	0	6	0	0	0	0	16	0	0	0	22
1172000		0	0	48	0	0	0	0	134	76	0	76	182		0	0	6	0	0	0	0	16	0	0	0	22
1176000		0	0	48	0	0	0	0	135	76	0	76	183		0	0	6	0	0	0	0	17	0	0	0	23
1180000		0	0	48	0	0	0	0	133	76	0	76	181		0	0	6	0	0	0	0	17	0	0	0	23
1184000		0	0	48	0	0	0	0	133	76	0	76	181		0	0	6	0	0	0	0	17	0	0	0	23
1188000		0	0	48	0	0	0	0	133	76	0	76	181		0	0	6	0	0	0	0	17	0	0	0	23
1192000		0	0	48	0	0	0	0	135	76	0	76	183		0	0	6	0	0	0	0	16	0	0	0	22
1196000		0	0	48	0	0	0	0	133	76	0	76	181		0	0	6	0	0	0	0	17	0	0	0	23
1200000		0	0	48	0	0	0	0	133	76	0	76	181		0	0	6	0	0	0	0	17	0	0	0	23
1204000		0	0	48	0	0	0	0	132	76	0	76	180		0	0	6	0	0	0	0	16	0	0	0	22
1208000		0	0	48	0	0	0	0	131	76	0	76	179		0	0	6	0	0	0	0	17	0	0	0	23
1212000		0	0	48	0	0	0	0	133	76	0	76	181		0	0	6	0	0	0	0	17	0	0	0	23
1216000		0	0	48	0	0	0	0	134	76	0	76	182		0	0	6	0	0	0	0	17	0	0	0	23
1220000		0	0	48	0	0	0	0	133	76	0	76	181		0	0	6	0	0	0	0	17	0	0	0	23
1224000		0	0	48	0	0	0	0	133	76	0	76	181		0	0	6	0	0	0	0	17	0	0	0	23
1228000		0	0	48	0	0	0	0	134	76	0	76	182		0	0	6	0	0	0	0	17	0	0	0	23
1232000		0	0	48	0	0	0	0	133	75	0	75	181		0	0	6	0	0	0	0	17	0	0	0	23
1236000		0	0	48	0	0	0	0	134	75	0	75	182		0	0	6	0	0	0	0	17	0	0	0	23
1240000		0	0	48	0	0	0	0	134	75	0	75	182		0	0	6	0	0	0	0	17	0	0	0	23
1244000		0	0	48	0	0	0	0	133	75	0	75	181		0	0	6	0	0	0	0	17	0	0	0	23
1248000		0	0	48	0	0	0	0	132	75	0	75	180		0	0	6	0	0	0	0	17	0	0	0	23
1252000		0	0	48	0	0	0	0	132	75	0	75	180		0	0	6	0	0	0	0	16	0	0	0	22
1256000		0	0	48	0	0	0	0	131	75	0	75	179		0	0	6	0	0	0	0	17	0	0	0	23
1260000		0	0	48	0	0	0	0	130	75	0	75	178		0	0	6	0	0	0	0	17	0	0	0	23
1264000		0	0	48	0	0	0	0	133	75	0	75	181		0	0	6	0	0	0	0	16	0	0	0	22
1268000		0	0	48	0	0	0	0	132	75	0	75	180		0	0	6	0	0	0	0	18	0	0	0	24
1272000		0	0	48	0	0	0	0	132	75	0	75	180		0	0	6	0	0	0	0	16	0	0	0	22
1276000		0	0	48	0	0	0	0	132	75	0	75	180		0	0	6	0	0	0	0	18	0	0	0	24
1280000		0	0	48	0	0	0	0	132	75	0	75	180		0	0	6	0	0	0	0	18	0	0	0	24
1284000		0	0	48	0	0	0	0	133	74	0	74	181		0	0	6	0	0	0	0	18	0	0	0	24
1288000		0	0	48	0	0	0	0	132	74	0	74	180		0	0	6	0	0	0	0	17	0	0	0	23
1292000		0	0	48	0	0	0	0	134	74	0	74	182		0	0	6	0	0	0	0	18	0	0	0	24
1296000		0	0	48	0	0	0	0	133	74	0	74	181		0	0	6	0	0	0	0	18	0	0	0	24
1300000		0	0	48	0	0	0	0	133	74	0	74	181		0	0	6	0	0	0	0	18	0	0	0	24
1304000		0	0	48	0	0	0	0	133	74	0	74	181		0	0	6	0	0	0	0	18	0	0	0	24
1308000		0	0	48	0	0	0	0	133	74	0	74	181		0	0	6	0	0	0	0	18	0	0	0	24
1312000		0	0	48	0	0	0	0	132	74	0	74	180		0	0	6	0	0	0	0	18	0	0	0	24
1316000		0	0	48	0	0	0	0	131	74	0	74	179		0	0	6	0	0	0	0	18	0	0	0	24
1320000		0	0	48	0	0	0	0	131	74	0	74	179		0	0	6	0	0	0	0	18	0	0	0	24
1324000		0	0	48	0	0	0	0	130	73	0	73	178		0	0	6	0	0	0	0	18	0	0	0	24
1328000		0	0	48	0	0	0	0	131	73	0	73	179		0	0	6	0	0	0	0	18	0	0	0	24
1332000		0	0	48	0	0	0	0	131	72	0	72	179		0	0	6	0	0	0	0	16	0	0	0	22
1336000		0	0	48	0	0	0	0	131	72	0	72	179		0	0	6	0	0	0	0	17	0	0	0	23
1340000		0	0	48	0	0	0	0	130	72	0	72	178		0	0	6	0	0	0	0	17	0	0	0	23
1344000		0	0	48	0	0	0	0	131	72	0	72	179		0	0	6	0	0	0	0	16	0	0	0	22
1348000		0	0	48	0	0	0	0	132	72	0	72	180		0	0	6	0	0	0	0	17	0	0	0	23
1352000		0	0	48	0	0	0	0	129	72	0	72	177		0	0	6	0	0	0	0	18	0	0	0	24
1356000		0	0	48	0	0	0	0	131	72	0	72	179		0	0	6	0	0	0	0	17	0	0	0	23
1360000		0	0	48	0	0	0	0	130	72	0	72	178		0	0	6	0	0	0	0	17	0	0	0	23
1364000		0	0	48	0	0	0	0	130	72	0	72	178		0	0	6	0	0	0	0	18	0	0	0	24
1368000		0	0	48	0	0	0	0	131	72	0	72	179		0	0	6	0	0	0	0	18	0	0	0	24
1372000		0	0	48	0	0	0	0	132	72	0	72	180		0	0	6	0	0	0	0	18	0	0	0	24
1376000		0	0	48	0	0	0	0	131	72	0	72	179		0	0	6	0	0	0	0	17	0	0	0	23
1380000		0	0	48	0	0	0	0	131	72	0	72	179		0	0	6	0	0	0	0	18	0	0	0	24
1384000		0	0	48	0	0	0	0	131	70	0	70	179		0	0	6	0	0	0	0	18	0	0	0	24
1388000		0	0	48	0	0	0	0	132	70	0	70	180		0	0	6	0	0	0	0	18	0	0	0	24
1392000		0	0	48	0	0	0	0	132	70	0	70	180		0	0	6	0	0	0	0	18	0	0	0	24
1396000		0	0	48	0	0	0	0	131	70	0	70	179		0	0	6	0	0	0	0	17	0	0	0	23
1400000		0	0	48	0	0	0	0	132	70	0	70	180		0	0	6	0	0	0	0	18	0	0	0	24
1404000		0	0	48	0	0	0	0	131	69	0	69	179		0	0	6	0	0	0	0	18	0	0	0	24
1408000		0	0	48	0	0	0	0	130	69	0	69	178		0	0	6	0	0	0	0	18	0	0	0	24
1412000		0	0	48	0	0	0	0	129	69	0	69	177		0	0	6	0	0	0	0	17	0	0	0	23
1416000		0	0	48	0	0	0	0	129	69	0	69	177		0	0	6	0	0	0	0	17	0	0	0	23
1420000		0	0	48	0	0	0	0	130	69	0	69	178		0	0	6	0	0	0	0	18	0	0	0	24
1424000		0	0	48	0	0	0	0	130	69	0	69	178		0	0	6	0	0	0	0	18	0	0	0	24
1428000		0	0	48	0	0	0	0	129	69	0	69	177		0	0	6	0	0	0	0	18	0	0	0	24
1432000		0	0	48	0	0	0	0	130	69	0	69	178		0	0	6	0	0	0	0	18	0	0	0	24
1436000		0	0	48	0	0	0	0	130	69	0	69	178		0	0	6	0	0	0	0	18	0	0	0	24
1440000		0	0	48	0	0	0	0	129	69	0	69	177		0	0	6	0	0	0	0	18	0	0	0	24
1444000		0	0	48	0	0	0	0	130	69	0	69	178		0	0	6	0	0	0	0	16	0	0	0	22
1448000		0	0	48	0	0	0	0	130	69	0	69	178		0	0	6	0	0	0	0	18	0	0	0	24
1452000		0	0	48	0	0	0	0	130	69	0	69	178		0	0	6	0	0	0	0	17	0	0	0	23
1456000		0	0	48	0	0	0	0	130	69	0	69	178		0	0	6	0	0	0	0	18	0	0	0	24
1460000		0	0	48	0	0	0	0	130	69	0	69	178		0	0	6	0	0	0	0	17	0	0	0	23
1464000		0	0	48	0	0	0	0	130	69	0	69	178		0	0	6	0	0	0	0	17	0	0	0	23
1468000		0	0	48	0	0	0	0	130	69	0	69	178		0	0	6	0	0	0	0	17	0	0	0	23
1472000		0	0	48	0	0	0	0	129	68	0	68	177		0	0	6	0	0	0	0	17	0	0	0	23
1476000		0	0	48	0	0	0	0	130	68	0	68	178		0	0	6	0	0	0	0	17	0	0	0	23
1480000		0	0	48	0	0	0	0	130	68	0	68	178		0	0	6	0	0	0	0	17	0	0	0	23
1484000		0	0	48	0	0	0	0	129	68	0	68	177		0	0	6	0	0	0	0	16	0	0	0	22
1488000		0	0	48	0	0	0	0	129	68	0	68	177		0	0	6	0	0	0	0	17	0	0	0	23
1492000		0	0	48	0	0	0	0	129	68	0	68	177		0	0	6	0	0	0	0	17	0	0	0	23
1496000		0	0	48	0	0	0	0	129	68	0	68	177		0	0	6	0	0	0	0	17	0	0	0	23
1500000		0	0	48	0	0	0	0	128	68	0	68	176		0	0	6	0	0	0	0	17	0	0	0	23
1504000		0	0	48	0	0	0	0	129	68	0	68	177		0	0	6	0	0	0	0	15	0	0	0	21
1508000		0	0	48	0	0	0	0	129	68	0	68	177		0	0	6	0	0	0	0	18	0	0	0	24
1512000		0	0	48	0	0	0	0	129	68	0	68	177		0	0	6	0	0	0	0	18	0	0	0	24
1516000		0	0	48	0	0	0	0	128	68	0	68	176		0	0	6	0	0	0	0	18	0	0	0	24
1520000		0	0	48	0	0	0	0	129	68	0	68	177		0	0	6	0	0	0	0	18	0	0	0	24
1524000		0	0	48	0	0	0	0	129	68	0	68	177		0	0	6	0	0	0	0	18	0	0	0	24
1528000		0	0	48	0	0	0	0	129	68	0	68	177		0	0	6	0	0	0	0	18	0	0	0	24
1532000		0	0	48	0	0	0	0	128	68	0	68	176		0	0	6	0	0	0	0	18	0	0	0	24
1536000		0	0	48	0	0	0	0	128	68	0	68	176		0	0	5	0	0	0	0	18	0	0	0	23
1540000		0	0	48	0	0	0	0	128	68	0	68	176		0	0	6	0	0	0	0	18	0	0	0	24
1544000		0	0	48	0	0	0	0	128	68	0	68	176		0	0	6	0	0	0	0	16	0	0	0	22
1548000		0	0	48	0	0	0	0	128	68	0	68	176		0	0	6	0	0	0	0	18	0	0	0	24
1552000		0	0	48	0	0	0	0	128	68	0	68	176		0	0	5	0	0	0	0	18	0	0	0	23
1556000		0	0	48	0	0	0	0	128	68	0	68	176		0	0	6	0	0	0	0	18	0	0	0	24
1560000		0	0	48	0	0	0	0	128	68	0	68	176		0	0	5	0	0	0	0	20	0	0	0	25
1564000		0	0	48	0	0	0	0	127	67	0	67	175		0	0	6	0	0	0	0	20	0	0	0	26
1568000		0	0	48	0	0	0	0	127	67	0	67	175		0	0	6	0	0	0	0	19	0	0	0	25
1572000		0	0	48	0	0	0	0	126	67	0	67	174		0	0	6	0	0	0	0	20	0	0	0	26
1576000		0	0	48	0	0	0	0	126	67	0	67	174		0	0	6	0	0	0	0	20	0	0	0	26
1580000		0	0	48	0	0	0	0	126	67	0	67	174		0	0	6	0	0	0	0	20	0	0	0	26
1584000		0	0	48	0	0	0	0	126	66	0	66	174		0	0	6	0	0	0	0	19	0	0	0	25
1588000		0	0	48	0	0	0	0	127	67	0	67	175		0	0	6	0	0	0	0	19	0	0	0	25
1592000		0	0	48	0	0	0	0	126	67	0	67	174		0	0	6	0	0	0	0	20	0	0	0	26
1596000		0	0	48	0	0	0	0	127	66	0	66	175		0	0	6	0	0	0	0	19	0	0	0	25
1600000		0	0	48	0	0	0	0	127	66	0	66	175		0	0	6	0	0	0	0	19	0	0	0	25
1604000		0	0	48	0	0	0	0	127	66	0	66	175		0	0	6	0	0	0	0	20	0	0	0	26
1608000		0	0	48	0	0	0	0	126	66	0	66	174		0	0	6	0	0	0	0	20	0	0	0	26
1612000		0	0	48	0	0	0	0	127	66	0	66	175		0	0	6	0	0	0	0	19	0	0	0	25
1616000		0	0	47	0	0	0	0	126	66	0	66	173		0	0	7	0	0	0	0	21	0	0	0	28
1620000		0	0	47	0	0	0	0	127	66	0	66	174		0	0	7	0	0	0	0	20	0	0	0	27
1624000		0	0	47	0	0	0	0	127	66	0	66	174		0	0	7	0	0	0	0	19	0	0	0	26
1628000		0	0	47	0	0	0	0	127	66	0	66	174		0	0	7	0	0	0	0	22	0	0	0	29
1632000		0	0	47	0	0	0	0	126	66	0	66	173		0	0	7	0	0	0	0	19	0	0	0	26
1636000		0	0	47	0	0	0	0	126	66	0	66	173		0	0	7	0	0	0	0	21	0	0	0	28
1640000		0	0	47	0	0	0	0	127	66	0	66	174		0	0	7	0	0	0	0	20	0	0	0	27
1644000		0	0	47	0	0	0	0	125	66	0	66	172		0	0	7	0	0	0	0	21	0	0	0	28
1648000		0	0	47	0	0	0	0	125	66	0	66	172		0	0	7	0	0	0	0	19	0	0	0	26
1652000		0	0	47	0	0	0	0	125	65	0	65	172		0	0	7	0	0	0	0	20	0	0	0	27
1656000		0	0	47	0	0	0	0	126	65	0	65	173		0	0	7	0	0	0	0	21	0	0	0	28
1660000		0	0	47	0	0	0	0	126	65	0	65	173		0	0	7	0	0	0	0	19	0	0	0	26
1664000		0	0	47	0	0	0	0	124	64	0	64	171		0	0	7	0	0	0	0	20	0	0	0	27
1668000		0	0	47	0	0	0	0	125	64	0	64	172		0	0	7	0	0	0	0	21	0	0	0	28
1672000		0	0	47	0	0	0	0	125	64	0	64	172		0	0	7	0	0	0	0	21	0	0	0	28
1676000		0	0	47	0	0	0	0	125	64	0	64	172		0	0	7	0	0	0	0	21	0	0	0	28
1680000		0	0	47	0	0	0	0	125	64	0	64	172		0	0	7	0	0	0	0	21	0	0	0	28
1684000		0	0	47	0	0	0	0	124	64	0	64	171		0	0	7	0	0	0	0	21	0	0	0	28
1688000		0	0	47	0	0	0	0	124	64	0	64	171		0	0	7	0	0	0	0	22	0	0	0	29
1692000		0	0	47	0	0	0	0	125	64	0	64	172		0	0	7	0	0	0	0	23	0	0	0	30
1696000		0	0	47	0	0	0	0	124	63	0	63	171		0	0	7	0	0	0	0	22	0	0	0	29
1700000		0	0	47	0	0	0	0	124	62	0	62	171		0	0	7	0	0	0	0	22	0	0	0	29
1704000		0	0	47	0	0	0	0	125	62	0	62	172		0	0	7	0	0	0	0	22	0	0	0	29
1708000		0	0	47	0	0	0	0	124	62	0	62	171		0	0	7	0	0	0	0	23	0	0	0	30
1712000		0	0	47	0	0	0	0	125	63	0	63	172		0	0	7	0	0	0	0	22	0	0	0	29
1716000		0	0	47	0	0	0	0	124	63	0	63	171		0	0	8	0	0	0	0	23	0	0	0	31
1720000		0	0	47	0	0	0	0	124	63	0	63	171		0	0	7	0	0	0	0	22	0	0	0	29
1724000		0	0	47	0	0	0	0	126	63	0	63	173		0	0	8	0	0	0	0	23	0	0	0	31
1728000		0	0	47	0	0	0	0	125	63	0	63	172		0	0	8	0	0	0	0	22	0	0	0	30
1732000		0	0	47	0	0	0	0	124	63	0	63	171		0	0	8	0	0	0	0	23	0	0	0	31
1736000		0	0	47	0	0	0	0	124	63	0	63	171		0	0	7	0	0	0	0	23	0	0	0	30
1740000		0	0	47	0	0	0	0	125	62	0	62	172		0	0	8	0	0	0	0	23	0	0	0	31
1744000		0	0	47	0	0	0	0	123	62	0	62	170		0	0	8	1	0	0	0	23	0	0	1	31
1748000		0	0	46	0	0	0	0	125	62	0	62	171		0	0	8	1	0	0	0	24	0	0	1	32
1752000		0	0	47	0	0	0	0	125	62	0	62	172		0	0	8	1	0	0	0	24	0	0	1	32
1756000		0	0	47	0	0	0	0	124	62	0	62	171		0	0	7	1	0	0	0	25	0	0	1	32
1760000		0	0	46	0	0	0	0	123	62	0	62	169		0	0	8	1	0	0	0	25	0	0	1	33
1764000		0	0	47	0	0	0	0	124	62	0	62	171		0	0	8	1	0	0	0	24	0	0	1	32
1768000		0	0	47	0	0	0	0	124	62	0	62	171		0	0	8	1	0	0	0	24	0	0	1	32
1772000		0	0	47	0	0	0	0	124	62	0	62	171		0	0	8	1	0	0	0	24	0	0	1	32
1776000		0	0	46	0	0	0	0	124	62	0	62	170		0	0	9	1	0	0	0	25	0	0	1	34
1780000		0	0	47	0	0	0	0	123	62	0	62	170		0	0	8	1	0	0	0	24	0	0	1	32
1784000		0	0	47	0	0	0	0	124	62	0	62	171		0	0	9	1	0	0	0	24	0	0	1	33
1788000		0	0	46	0	0	0	0	123	62	0	62	169		0	0	9	1	0	0	0	25	0	0	1	34
1792000		0	0	47	0	0	0	0	124	62	0	62	171		0	0	9	1	0	0	0	24	0	0	1	33
1796000		0	0	47	0	0	0	0	123	62	0	62	170		0	0	9	1	0	0	0	24	0	0	1	33
1800000		0	0	47	0	0	0	0	123	62	0	62	170		0	0	9	1	0	0	0	24	0	0	1	33
1804000		0	0	47	0	0	0	0	123	62	0	62	170		0	0	9	1	0	0	0	24	0	0	1	33
1808000		0	0	47	0	0	0	0	123	62	0	62	170		0	0	9	1	0	0	0	24	0	0	1	33
1812000		0	0	46	0	0	0	0	123	62	0	62	169		0	0	9	1	0	0	0	25	0	0	1	34
1816000		0	0	46	0	0	0	0	123	62	0	62	169		0	0	9	1	0	0	0	25	0	0	1	34
1820000		0	0	46	0	0	0	0	123	62	0	62	169		0	0	9	1	0	0	0	24	0	0	1	33
1824000		0	0	46	0	0	0	0	123	62	0	62	169		0	0	9	1	0	0	0	25	0	0	1	34
1828000		0	0	47	0	0	0	0	124	62	0	62	171		0	0	9	1	0	0	0	25	0	0	1	34
1832000		0	0	47	0	0	0	0	123	62	0	62	170		0	0	9	1	0	0	0	24	0	0	1	33
1836000		0	0	46	0	0	0	0	123	62	0	62	169		0	0	9	1	0	0	0	25	0	0	1	34
1840000		0	0	47	0	0	0	0	123	62	0	62	170		0	0	10	1	0	0	0	25	0	0	1	35
1844000		0	0	46	0	0	0	0	124	61	0	61	170		0	0	10	1	0	0	0	25	0	0	1	35
1848000		0	0	47	0	0	0	0	123	61	0	61	170		0	0	10	1	0	0	0	25	0	0	1	35
1852000		0	0	47	0	0	0	0	123	61	0	61	170		0	0	10	1	0	0	0	24	0	0	1	34
1856000		0	0	47	0	0	0	0	123	61	0	61	170		0	0	10	1	0	0	0	25	0	0	1	35
1860000		0	0	46	0	0	0	0	124	61	0	61	170		0	0	10	1	0	0	0	26	0	0	1	36
1864000		0	0	46	0	0	0	0	124	61	0	61	170		0	0	11	1	0	0	0	25	0	0	1	36
1868000		0	0	45	0	0	0	0	124	61	0	61	169		0	0	10	1	0	0	0	25	0	0	1	35
1872000		0	0	45	0	0	0	0	123	61	0	61	168		0	0	11	1	0	0	0	25	0	0	1	36
1876000		0	0	46	0	0	0	0	124	61	0	61	170		0	0	11	1	0	0	0	24	0	0	1	35
1880000		0	0	46	0	0	0	0	124	61	0	61	170		0	0	11	1	0	0	0	24	0	0	1	35
1884000		0	0	45	0	0	0	0	124	61	0	61	169		0	0	11	1	0	0	0	25	0	0	1	36
1888000		0	0	46	0	0	0	0	124	61	0	61	170		0	0	11	1	0	0	0	24	0	0	1	35
1892000		0	0	46	0	0	0	0	123	60	0	60	169		0	0	10	1	0	0	0	25	0	0	1	35
1896000		0	0	46	0	0	0	0	124	60	0	60	170		0	0	10	1	0	0	0	25	0	0	1	35
1900000		0	0	46	0	0	0	0	123	60	0	60	169		0	0	10	1	0	0	0	25	0	0	1	35
1904000		0	0	46	0	0	0	0	123	60	0	60	169		0	0	11	1	0	0	0	25	0	0	1	36
1908000		0	0	46	0	0	0	0	124	60	0	60	170		0	0	11	1	0	0	0	25	0	0	1	36
1912000		0	0	46	0	0	0	0	123	60	0	60	169		0	0	11	1	0	0	0	25	0	0	1	36
1916000		0	0	46	0	0	0	0	124	60	0	60	170		0	0	11	1	0	0	0	25	0	0	1	36
1920000		0	0	45	0	0	0	0	123	60	0	60	168		0	0	11	1	0	0	0	24	0	0	1	35
1924000		0	0	46	0	0	0	0	124	60	0	60	170		0	0	11	1	0	0	0	25	0	0	1	36
1928000		0	0	46	0	0	0	0	123	60	0	60	169		0	0	11	1	0	0	0	24	0	0	1	35
1932000		0	0	46	0	0	0	0	123	60	0	60	169		0	0	11	1	0	0	0	24	0	0	1	35
1936000		0	0	46	0	0	0	0	123	60	0	60	169		0	0	11	1	0	0	0	24	0	0	1	35
1940000		0	0	46	0	0	0	0	123	58	0	58	169		0	0	10	1	0	0	0	24	0	0	1	34
1944000		0	0	46	0	0	0	0	123	57	0	57	169		0	0	10	1	0	0	0	25	0	0	1	35
1948000		0	0	46	0	0	0	0	122	57	0	57	168		0	0	10	1	0	0	0	25	0	0	1	35
1952000		0	0	46	0	0	0	0	122	57	0	57	168		0	0	10	1	0	0	0	25	0	0	1	35
1956000		0	0	46	0	0	0	0	123	57	0	57	169		0	0	9	1	0	0	0	25	0	0	1	34
1960000		0	0	46	0	0	0	0	122	57	0	57	168		0	0	10	1	0	0	0	25	0	0	1	35
1964000		0	0	46	0	0	0	0	122	57	0	57	168		0	0	10	1	0	0	0	25	0	0	1	35
1968000		0	0	46	0	0	0	0	122	57	0	57	168		0	0	10	1	0	0	0	25	0	0	1	35
1972000		0	0	46	0	0	0	0	122	57	0	57	168		0	0	10	1	0	0	0	26	0	0	1	36
1976000		0	0	46	0	0	0	0	123	57	0	57	169		0	0	9	1	0	0	0	26	0	0	1	35
1980000		0	0	46	0	0	0	0	123	57	0	57	169		0	0	10	1	0	0	0	26	0	0	1	36
1984000		0	0	46	0	0	0	0	122	57	0	57	168		0	0	10	1	0	0	0	26	0	0	1	36
1988000		0	0	46	0	0	0	0	122	57	0	57	168		0	0	9	1	0	0	0	26	0	0	1	35
1992000		0	0	46	0	0	0	0	122	57	0	57	168		0	0	10	1	0	0	0	26	0	0	1	36
1996000		0	0	46	0	0	0	0	123	57	0	57	169		0	0	10	1	0	0	0	26	0	0	1	36
2000000		0	0	46	0	0	0	0	123	57	0	57	169		0	0	10	1	0	0	0	26	0	0	1	36
2004000		0	0	46	0	0	0	0	123	57	0	57	169		0	0	9	1	0	0	0	26	0	0	1	35
2008000		0	0	46	0	0	0	0	123	57	0	57	169		0	0	10	1	0	0	0	26	0	0	1	36
2012000		0	0	46	0	0	0	0	123	57	0	57	169		0	0	10	1	0	0	0	26	0	0	1	36
2016000		0	0	46	0	0	0	0	121	57	0	57	167		0	0	11	1	0	0	0	26	0	0	1	37
2020000		0	0	45	0	0	0	0	122	57	0	57	167		0	0	11	1	0	0	0	26	0	0	1	37
2024000		0	0	46	0	0	0	0	121	57	0	57	167		0	0	11	1	0	0	0	26	0	0	1	37
2028000		0	0	45	0	0	0	0	122	57	0	57	167		0	0	11	1	0	0	0	27	0	0	1	38
2032000		0	0	46	0	0	0	0	122	57	0	57	168		0	0	12	1	0	0	0	27	0	0	1	39
2036000		0	0	46	0	0	0	0	121	57	0	57	167		0	0	12	1	0	0	0	27	0	0	1	39
2040000		0	0	45	0	0	0	0	121	57	0	57	166		0	0	12	1	0	0	0	27	0	0	1	39
2044000		0	0	46	0	0	0	0	120	57	0	57	166		0	0	12	1	0	0	0	27	0	0	1	39
2048000		0	0	45	0	0	0	0	121	57	0	57	166		0	0	12	1	0	0	0	27	0	0	1	39
2052000		0	0	45	0	0	0	0	120	57	0	57	165		0	0	12	1	0	0	0	27	0	0	1	39
2056000		0	0	45	0	0	0	0	120	57	0	57	165		0	0	12	1	0	0	0	27	0	0	1	39
2060000		0	0	45	0	0	0	0	121	57	0	57	166		0	0	12	1	0	0	0	27	0	0	1	39
2064000		0	0	45	0	0	0	0	120	57	0	57	165		0	0	12	1	0	0	0	27	0	0	1	39
2068000		0	0	45	0	0	0	0	120	57	0	57	165		0	0	12	1	0	0	0	27	1	0	2	39
2072000		0	0	45	0	0	0	0	121	57	0	57	166		0	0	12	1	0	0	0	27	1	0	2	39
2076000		0	0	45	0	0	0	0	120	56	0	56	165		0	0	12	1	0	0	0	27	1	0	2	39
2080000		0	0	45	0	0	0	0	121	57	0	57	166		0	0	12	1	0	0	0	27	1	0	2	39
2084000		0	0	45	0	0	0	0	120	56	0	56	165		0	0	12	1	0	0	0	28	1	0	2	40
2088000		0	0	45	0	0	0	0	120	56	0	56	165		0	0	12	1	0	0	0	27	1	0	2	39
2092000		0	0	45	0	0	0	0	121	56	0	56	166		0	0	12	1	0	0	0	28	1	0	2	40
2096000		0	0	45	0	0	0	0	121	56	0	56	166		0	0	12	1	0	0	0	29	1	0	2	41
2100000		0	0	45	0	0	0	0	120	56	0	56	165		0	0	12	1	0	0	0	29	1	0	2	41
2104000		0	0	45	0	0	0	0	120	56	0	56	165		0	0	12	1	0	0	0	29	1	0	2	41
2108000		0	0	45	0	0	0	0	120	56	0	56	165		0	0	12	1	0	0	0	29	1	0	2	41
2112000		0	0	46	0	0	0	0	120	56	0	56	166		0	0	12	1	0	0	0	28	1	0	2	40
2116000		0	0	45	0	0	0	0	120	56	0	56	165		0	0	12	1	0	0	0	28	1	0	2	40
2120000		0	0	45	0	0	0	0	119	56	0	56	164		0	0	12	1	0	0	0	28	1	0	2	40
2124000		0	0	45	0	0	0	0	121	56	0	56	166		0	0	12	1	0	0	0	28	1	0	2	40
2128000		0	0	45	0	0	0	0	121	56	0	56	166		0	0	12	1	0	0	0	27	1	0	2	39
2132000		0	0	45	0	0	0	0	121	56	0	56	166		0	0	12	1	0	0	0	29	1	0	2	41
2136000		0	0	45	0	0	0	0	121	56	0	56	166		0	0	12	1	0	0	0	30	1	0	2	42
2140000		0	0	45	0	0	0	0	120	56	0	56	165		0	0	12	1	0	0	0	30	1	0	2	42
2144000		0	0	46	0	0	0	0	120	56	0	56	166		0	0	12	1	0	0	0	29	1	0	2	41
2148000		0	0	46	0	0	0	0	120	55	0	55	166		0	0	13	1	0	0	0	28	1	0	2	41
2152000		0	0	45	0	0	0	0	120	56	0	56	165		0	0	13	1	0	0	0	30	1	0	2	43
2156000		0	0	45	0	0	0	0	121	56	0	56	166		0	0	13	1	0	0	0	29	1	0	2	42
2160000		0	0	45	0	0	0	0	121	56	0	56	166		0	0	13	1	0	0	0	29	1	0	2	42
2164000		0	0	46	0	0	0	0	119	56	0	56	165		0	0	13	1	0	0	0	29	1	0	2	42
2168000		0	0	46	0	0	0	0	120	56	0	56	166		0	0	13	1	0	0	0	29	1	0	2	42
2172000		0	0	45	0	0	0	0	121	56	0	56	166		0	0	12	1	0	0	0	30	1	0	2	42
2176000		0	0	46	0	0	0	0	120	56	0	56	166		0	0	13	1	0	0	0	30	1	0	2	43
2180000		0	0	46	0	0	0	0	121	56	0	56	167		0	0	13	1	0	0	0	31	1	0	2	44
2184000		0	0	45	0	0	0	0	121	56	0	56	166		0	0	13	1	0	0	0	30	1	0	2	43
2188000		0	0	46	0	0	0	0	121	56	0	56	167		0	0	13	1	0	0	0	29	1	0	2	42
2192000		0	0	46	0	0	0	0	121	56	0	56	167		0	0	13	1	0	0	0	31	1	0	2	44
2196000		0	0	46	0	0	0	0	119	56	0	56	165		0	0	13	1	0	0	0	31	1	0	2	44
2200000		0	0	46	0	0	0	0	120	56	0	56	166		0	0	13	1	0	0	0	30	1	0	2	43
2204000		0	0	46	0	0	0	0	119	55	0	55	165		0	0	13	1	0	0	0	30	1	0	2	43
2208000		0	0	46	0	0	0	0	119	55	0	55	165		0	0	13	1	0	0	0	31	1	0	2	44
2212000		0	0	46	0	0	0	0	119	55	0	55	165		0	0	12	1	0	0	0	31	1	0	2	43
2216000		0	0	46	0	0	0	0	119	55	0	55	165		0	0	13	1	0	0	0	31	1	0	2	44
2220000		0	0	46	0	0	0	0	119	55	0	55	165		0	0	13	1	0	0	0	30	1	0	2	43
2224000		0	0	46	0	0	0	0	118	54	0	54	164		0	0	13	1	0	0	0	30	1	0	2	43
2228000		0	0	46	0	0	0	0	119	54	0	54	165		0	0	13	1	0	0	0	30	1	0	2	43
2232000		0	0	46	0	0	0	0	119	54	0	54	165		0	0	13	1	0	0	0	31	1	0	2	44
2236000		0	0	46	0	0	0	0	119	54	0	54	165		0	0	13	1	0	0	0	31	1	0	2	44
2240000		0	0	45	0	0	0	0	119	54	0	54	164		0	0	13	1	0	0	0	31	1	0	2	44
2244000		0	0	46	0	0	0	0	119	54	0	54	165		0	0	13	1	0	0	0	31	1	0	2	44
2248000		0	0	46	0	0	0	0	119	54	0	54	165		0	0	13	1	0	0	0	31	1	0	2	44
2252000		0	0	46	0	0	0	0	119	54	0	54	165		0	0	13	1	0	0	0	30	1	0	2	43
2256000		0	0	46	0	0	0	0	119	54	0	54	165		0	0	13	1	0	0	0	30	1	0	2	43
2260000		0	0	46	0	0	0	0	119	54	0	54	165		0	0	13	1	0	0	0	30	1	0	2	43
2264000		0	0	46	0	0	0	0	119	54	0	54	165		0	0	13	1	0	0	0	31	1	0	2	44
2268000		0	0	45	0	0	0	0	119	54	0	54	164		0	0	13	1	0	0	0	31	1	0	2	44
2272000		0	0	46	0	0	0	0	119	54	0	54	165		0	0	13	1	0	0	0	31	1	0	2	44
2276000		0	0	46	0	0	0	0	119	54	0	54	165		0	0	13	1	0	0	0	30	1	0	2	43
2280000		0	0	45	0	0	0	0	119	54	0	54	164		0	0	13	1	0	0	0	30	1	0	2	43
2284000		0	0	46	0	0	0	0	119	54	0	54	165		0	0	13	1	0	0	0	31	1	0	2	44
2288000		0	0	45	0	0	0	0	118	54	0	54	163		0	0	13	1	0	0	0	31	1	0	2	44
2292000		0	0	45	0	0	0	0	119	54	0	54	164		0	0	13	1	0	0	0	30	1	0	2	43
2296000		0	0	46	0	0	0	0	119	54	0	54	165		0	0	13	1	0	0	0	28	1	0	2	41
2300000		0	0	46	0	0	0	0	119	54	0	54	165		0	0	13	1	0	0	0	30	0	0	1	43
2304000		0	0	45	0	0	0	0	119	54	0	54	164		0	0	13	1	0	0	0	29	0	0	1	42
2308000		0	0	45	0	0	0	0	119	54	0	54	164		0	0	14	1	0	0	0	30	0	0	1	44
2312000		0	0	46	0	0	0	0	119	54	0	54	165		0	0	14	1	0	0	0	30	0	0	1	44
2316000		0	0	45	0	0	0	0	119	54	0	54	164		0	0	14	1	0	0	0	29	0	0	1	43
2320000		0	0	46	0	0	0	0	119	54	0	54	165		0	0	14	1	0	0	0	30	0	0	1	44
2324000		0	0	46	0	0	0	0	119	54	0	54	165		0	0	15	1	0	0	0	30	0	0	1	45
2328000		0	0	45	0	0	0	0	119	54	0	54	164		0	0	14	1	0	0	0	30	0	0	1	44
2332000		0	0	46	0	0	0	0	119	54	0	54	165		0	0	15	1	0	0	0	30	0	0	1	45
2336000		0	0	46	0	0	0	0	119	54	0	54	165		0	0	15	1	0	0	0	30	0	0	1	45
2340000		0	0	45	0	0	0	0	119	54	0	54	164		0	0	14	1	0	0	0	30	0	0	1	44
2344000		0	0	45	0	0	0	0	119	54	0	54	164		0	0	15	1	0	0	0	31	0	0	1	46
2348000		0	0	45	0	0	0	0	119	54	0	54	164		0	0	15	1	0	0	0	30	0	0	1	45
2352000		0	0	46	0	0	0	0	119	54	0	54	165		0	0	15	1	0	0	0	30	0	0	1	45
2356000		0	0	46	0	0	0	0	118	54	0	54	164		0	0	15	1	0	0	0	30	0	0	1	45
2360000		0	0	46	0	0	0	0	119	54	0	54	165		0	0	15	1	0	0	0	29	0	0	1	44
2364000		0	0	46	0	0	0	0	119	54	0	54	165		0	0	15	1	0	0	0	29	0	0	1	44
2368000		0	0	46	0	0	0	0	119	54	0	54	165		0	0	15	1	0	0	0	31	0	0	1	46
2372000		0	0	46	0	0	0	0	118	54	0	54	164		0	0	15	1	0	0	0	31	0	0	1	46
2376000		0	0	46	0	0	0	0	119	54	0	54	165		0	0	15	1	0	0	0	32	0	0	1	47
2380000		0	0	46	0	0	0	0	119	54	0	54	165		0	0	15	1	0	0	0	31	0	0	1	46
2384000		0	0	46	0	0	0	0	119	54	0	54	165		0	0	15	1	0	0	0	32	0	0	1	47
2388000		0	0	46	0	0	0	0	119	54	0	54	165		0	0	15	1	0	0	0	31	0	0	1	46
2392000		0	0	44	0	0	0	0	119	54	0	54	163		0	0	15	1	0	0	0	31	0	0	1	46
2396000		0	0	45	0	0	0	0	119	54	0	54	164		0	0	15	1	0	0	0	31	0	0	1	46
2400000		0	0	45	0	0	0	0	119	53	0	53	164		0	0	15	1	0	0	0	31	0	0	1	46
2404000		0	0	45	0	0	0	0	118	53	0	53	163		0	0	14	1	0	0	0	31	0	0	1	45
2408000		0	0	45	0	0	0	0	119	53	0	53	164		0	0	15	1	0	0	0	32	0	0	1	47
2412000		0	0	45	0	0	0	0	119	53	0	53	164		0	0	15	1	0	0	0	32	0	0	1	47
2416000		0	0	45	0	0	0	0	119	53	0	53	164		0	0	15	1	0	0	0	32	0	0	1	47
2420000		0	0	45	0	0	0	0	118	53	0	53	163		0	0	15	1	0	0	0	32	0	0	1	47
2424000		0	0	45	0	0	0	0	118	53	0	53	163		0	0	15	1	0	0	0	32	0	0	1	47
2428000		0	0	45	0	0	0	0	118	53	0	53	163		0	0	15	1	0	0	0	32	0	0	1	47
2432000		0	0	45	0	0	0	0	118	53	0	53	163		0	0	16	1	0	0	0	32	0	0	1	48
2436000		0	0	45	0	0	0	0	118	53	0	53	163		0	0	16	1	0	0	0	33	0	0	1	49
2440000		0	0	45	0	0	0	0	118	53	0	53	163		0	0	16	1	0	0	0	33	0	0	1	49
2444000		0	0	45	0	0	0	0	118	53	0	53	163		0	0	16	1	0	0	0	32	0	0	1	48
2448000		0	0	45	0	0	0	0	118	53	0	53	163		0	0	16	1	0	0	0	32	0	0	1	48
2452000		0	0	45	0	0	0	0	118	53	0	53	163		0	0	16	1	0	0	0	33	0	0	1	49
2456000		0	0	45	0	0	0	0	118	52	0	52	163		0	0	16	1	0	0	0	33	0	0	1	49
2460000		0	0	45	0	0	0	0	118	52	0	52	163		0	0	16	1	0	0	0	32	0	0	1	48
2464000		0	0	45	0	0	0	0	118	52	0	52	163		0	0	16	1	0	0	0	34	0	0	1	50
2468000		0	0	45	0	0	0	0	118	52	0	52	163		0	0	16	1	0	0	0	33	0	0	1	49
2472000		0	0	45	0	0	0	0	118	52	0	52	163		0	0	16	1	0	0	0	34	0	0	1	50
2476000		0	0	45	0	0	0	0	118	52	0	52	163		0	0	16	1	0	0	0	33	0	0	1	49
2480000		0	0	45	0	0	0	0	118	52	0	52	163		0	0	15	1	0	0	0	33	0	0	1	48
2484000		0	0	45	0	0	0	0	118	52	0	52	163		0	0	16	1	0	0	0	34	0	0	1	50
2488000		0	0	45	0	0	0	0	118	52	0	52	163		0	0	17	1	0	0	0	33	0	0	1	50
2492000		0	0	45	0	0	0	0	118	52	0	52	163		0	0	17	1	0	0	0	33	0	0	1	50
2496000		0	0	45	0	0	0	0	119	52	0	52	164		0	0	17	1	0	0	0	34	0	0	1	51
2500000		0	0	45	0	0	0	0	119	52	0	52	164		0	0	16	1	0	0	0	34	0	0	1	50
2504000		0	0	45	0	0	0	0	119	52	0	52	164		0	0	17	1	0	0	0	32	0	0	1	49
2508000		0	0	44	0	0	0	0	119	52	0	52	163		0	0	17	1	0	0	0	33	0	0	1	50
2512000		0	0	45	0	0	0	0	119	52	0	52	164		0	0	16	1	0	0	0	33	0	0	1	49
2516000		0	0	44	0	0	0	0	118	52	0	52	162		0	0	15	1	0	0	0	36	0	0	1	51
2520000		0	0	45	0	0	0	0	119	52	0	52	164		0	0	16	1	0	0	0	35	0	0	1	51
2524000		0	0	45	0	0	0	0	119	52	0	52	164		0	0	16	1	0	0	0	36	0	0	1	52
2528000		0	0	45	0	0	0	0	119	52	0	52	164		0	0	16	1	0	0	0	35	0	0	1	51
2532000		0	0	45	0	0	0	0	119	51	0	51	164		0	0	16	1	0	0	0	34	0	0	1	50
2536000		0	0	45	0	0	0	0	119	50	0	50	164		0	0	16	1	0	0	0	34	0	0	1	50
2540000		0	0	45	0	0	0	0	118	50	0	50	163		0	0	16	1	0	0	0	35	0	0	1	51
2544000		0	0	45	0	0	0	0	119	50	0	50	164		0	0	16	1	0	0	0	35	0	0	1	51
2548000		0	0	45	0	0	0	0	119	50	0	50	164		0	0	16	1	0	0	0	34	0	0	1	50
2552000		0	0	45	0	0	0	0	119	50	0	50	164		0	0	16	1	0	0	0	36	0	0	1	52
2556000		0	0	45	0	0	0	0	119	49	0	49	164		0	0	16	1	0	0	0	35	0	0	1	51
2560000		0	0	45	0	0	0	0	119	50	0	50	164		0	0	16	1	0	0	0	36	0	0	1	52
2564000		0	0	45	0	0	0	0	119	50	0	50	164		0	0	16	1	0	0	0	35	0	0	1	51
2568000		0	0	45	0	0	0	0	119	50	0	50	164		0	0	16	1	0	0	0	36	0	0	1	52
2572000		0	0	45	0	0	0	0	119	50	0	50	164		0	0	16	1	0	0	0	36	0	0	1	52
2576000		0	0	45	0	0	0	0	119	50	0	50	164		0	0	16	1	0	0	0	35	0	0	1	51
2580000		0	0	45	0	0	0	0	119	50	0	50	164		0	0	16	1	0	0	0	36	0	0	1	52
2584000		0	0	45	0	0	0	0	118	50	0	50	163		0	0	16	1	0	0	0	35	0	0	1	51
2588000		0	0	45	0	0	0	0	119	50	0	50	164		0	0	16	1	0	0	0	35	0	0	1	51
2592000		0	0	45	0	0	0	0	118	50	0	50	163		0	0	16	1	0	0	0	35	0	0	1	51
2596000		0	0	45	0	0	0	0	118	50	0	50	163		0	0	16	1	0	0	0	35	0	0	1	51
2600000		0	0	45	0	0	0	0	118	50	0	50	163		0	0	16	1	0	0	0	35	0	0	1	51
2604000		0	0	45	0	0	0	0	118	50	0	50	163		0	0	16	1	0	0	0	36	0	0	1	52
2608000		0	0	45	0	0	0	0	118	50	0	50	163		0	0	16	1	0	0	0	35	0	0	1	51
2612000		0	0	45	0	0	0	0	118	49	0	49	163		0	0	16	1	0	0	0	36	0	0	1	52
2616000		0	0	45	0	0	0	0	118	49	0	49	163		0	0	16	1	0	0	0	35	0	0	1	51
2620000		0	0	45	0	0	0	0	118	49	0	49	163		0	0	16	1	0	0	0	37	0	0	1	53
2624000		0	0	45	0	0	0	0	118	49	0	49	163		0	0	16	1	0	0	0	38	0	0	1	54
2628000		0	0	45	0	0	0	0	118	49	0	49	163		0	0	15	1	0	0	0	38	0	0	1	53
2632000		0	0	45	0	0	0	0	118	49	0	49	163		0	0	16	1	0	0	0	37	0	0	1	53
2636000		0	0	45	0	0	0	0	117	49	0	49	162		0	0	15	1	0	0	0	38	0	0	1	53
2640000		0	0	45	0	0	0	0	117	49	0	49	162		0	0	16	1	0	0	0	38	0	0	1	54
2644000		0	0	45	0	0	0	0	117	49	0	49	162		0	0	16	1	0	0	0	37	0	0	1	53
2648000		0	0	45	0	0	0	0	116	49	0	49	161		0	0	17	1	0	0	0	38	0	0	1	55
2652000		0	0	45	0	0	0	0	116	49	0	49	161		0	0	19	1	0	0	0	36	0	0	1	55
2656000		0	0	45	0	0	0	0	115	49	0	49	160		0	0	19	1	0	0	0	36	0	0	1	55
2660000		0	0	45	0	0	0	0	115	49	0	49	160		0	0	19	1	0	0	0	37	0	0	1	56
2664000		0	0	45	0	0	0	0	115	49	0	49	160		0	0	19	1	0	0	0	37	0	0	1	56
2668000		0	0	44	0	0	0	0	115	49	0	49	159		0	0	20	1	0	0	0	39	0	0	1	59
2672000		0	0	44	0	0	0	0	115	49	0	49	159		0	0	20	1	0	0	0	39	0	0	1	59
2676000		0	0	45	0	0	0	0	115	49	0	49	160		0	0	19	1	0	0	0	38	0	0	1	57
2680000		0	0	45	0	0	0	0	115	49	0	49	160		0	0	20	1	0	0	0	38	0	0	1	58
2684000		0	0	45	0	0	0	0	115	49	0	49	160		0	0	19	1	0	0	0	37	0	0	1	56
2688000		0	0	45	0	0	0	0	115	49	0	49	160		0	0	19	1	0	0	0	39	0	0	1	58
2692000		0	0	45	0	0	0	0	115	49	0	49	160		0	0	19	1	0	0	0	37	0	0	1	56
2696000		0	0	45	0	0	0	0	114	49	0	49	159		0	0	19	1	0	0	0	38	0	0	1	57
2700000		0	0	45	0	0	0	0	115	49	0	49	160		0	0	19	1	0	0	0	38	0	0	1	57
2704000		0	0	45	0	0	0	0	115	49	0	49	160		0	0	19	1	0	0	0	38	0	0	1	57
2708000		0	0	45	0	0	0	0	114	49	0	49	159		0	0	19	1	0	0	0	37	0	0	1	56
2712000		0	0	45	0	0	0	0	114	49	0	49	159		0	0	19	1	0	0	0	38	0	0	1	57
2716000		0	0	45	0	0	0	0	114	49	0	49	159		0	0	20	1	0	0	0	39	0	0	1	59
2720000		0	0	45	0	0	0	0	114	49	0	49	159		0	0	19	1	0	0	0	38	0	0	1	57
2724000		0	0	45	0	0	0	0	113	49	0	49	158		0	0	20	1	0	0	0	38	0	0	1	58
2728000		0	0	45	0	0	0	0	113	49	0	49	158		0	0	20	1	0	0	0	39	0	0	1	59
2732000		0	0	45	0	0	0	0	113	49	0	49	158		0	0	20	1	0	0	0	40	0	0	1	60
2736000		0	0	45	0	0	0	0	112	49	0	49	157		0	0	19	1	0	0	0	40	0	0	1	59
2740000		0	0	45	0	0	0	0	113	49	0	49	158		0	0	20	1	0	0	0	38	0	0	1	58
2744000		0	0	45	0	0	0	0	112	49	0	49	157		0	0	20	1	0	0	0	39	0	0	1	59
2748000		0	0	45	0	0	0	0	112	49	0	49	157		0	0	20	1	0	0	0	40	0	0	1	60
2752000		0	0	45	0	0	0	0	112	49	0	49	157		0	0	20	1	0	0	0	39	0	0	1	59
2756000		0	0	45	0	0	0	0	113	48	0	48	158		0	0	20	1	0	0	0	40	0	0	1	60
2760000		0	0	45	0	0	0	0	113	48	0	48	158		0	0	20	1	0	0	0	41	0	0	1	61
2764000		0	0	45	0	0	0	0	113	48	0	48	158		0	0	19	1	0	0	0	40	0	0	1	59
2768000		0	0	45	0	0	0	0	112	48	0	48	157		0	0	19	1	0	0	0	41	0	0	1	60
2772000		0	0	45	0	0	0	0	113	47	0	47	158		0	0	18	1	0	0	0	40	0	0	1	58
2776000		0	0	45	0	0	0	0	113	47	0	47	158		0	0	20	1	0	0	0	40	0	0	1	60
2780000		0	0	45	0	0	0	0	112	47	0	47	157		0	0	19	1	0	0	0	40	0	0	1	59
2784000		0	0	45	0	0	0	0	112	47	0	47	157		0	0	19	1	0	0	0	40	0	0	1	59
2788000		0	0	45	0	0	0	0	112	47	0	47	157		0	0	20	1	0	0	0	41	0	0	1	61
2792000		0	0	45	0	0	0	0	112	47	0	47	157		0	0	20	1	0	0	0	40	0	0	1	60
2796000		0	0	45	0	0	0	0	112	47	0	47	157		0	0	20	1	0	0	0	41	0	0	1	61
2800000		0	0	44	0	0	0	0	111	47	0	47	155		0	0	20	1	0	0	0	41	0	0	1	61
2804000		0	0	45	0	0	0	0	111	47	0	47	156		0	0	20	1	0	0	0	40	0	0	1	60
2808000		0	0	45	0	0	0	0	112	47	0	47	157		0	0	18	1	0	0	0	40	0	0	1	58
2812000		0	0	45	0	0	0	0	111	47	0	47	156		0	0	20	1	0	0	0	40	0	0	1	60
2816000		0	0	45	0	0	0	0	110	47	0	47	155		0	0	19	1	0	0	0	40	0	0	1	59
2820000		0	0	45	0	0	0	0	110	47	0	47	155		0	0	20	1	0	0	0	40	0	0	1	60
2824000		0	0	45	0	0	0	0	111	47	0	47	156		0	0	19	1	0	0	0	40	0	0	1	59
2828000		0	0	45	0	0	0	0	111	47	0	47	156		0	0	19	1	0	0	0	38	0	0	1	57
2832000		0	0	45	0	0	0	0	111	47	0	47	156		0	0	19	1	0	0	0	40	0	0	1	59
2836000		0	0	45	0	0	0	0	111	47	0	47	156		0	0	19	1	0	0	0	41	0	0	1	60
2840000		0	0	45	0	0	0	0	111	47	0	47	156		0	0	19	1	0	0	0	40	0	0	1	59
2844000		0	0	44	0	0	0	0	110	47	0	47	154		0	0	19	1	0	0	0	40	0	0	1	59
2848000		0	0	45	0	0	0	0	110	47	0	47	155		0	0	18	1	0	0	0	41	0	0	1	59
2852000		0	0	45	0	0	0	0	110	47	0	47	155		0	0	19	1	0	0	0	41	0	0	1	60
2856000		0	0	45	0	0	0	0	110	47	0	47	155		0	0	20	1	0	0	0	41	0	0	1	61
2860000		0	0	45	0	0	0	0	110	47	0	47	155		0	0	20	1	0	0	0	40	0	0	1	60
2864000		0	0	45	0	0	0	0	110	47	0	47	155		0	0	19	1	0	0	0	41	0	0	1	60
2868000		0	0	45	0	0	0	0	109	47	0	47	154		0	0	18	1	0	0	0	40	0	0	1	58
2872000		0	0	45	0	0	0	0	110	47	0	47	155		0	0	18	1	0	0	0	40	0	0	1	58
2876000		0	0	45	0	0	0	0	110	46	0	46	155		0	0	19	1	0	0	0	41	0	0	1	60
2880000		0	0	45	0	0	0	0	110	46	0	46	155		0	0	19	1	0	0	0	40	0	0	1	59
2884000		0	0	45	0	0	0	0	110	46	0	46	155		0	0	18	1	0	0	0	41	0	0	1	59
2888000		0	0	45	0	0	0	0	110	46	0	46	155		0	0	18	1	0	0	0	40	0	0	1	58
2892000		0	0	45	0	0	0	0	110	46	0	46	155		0	0	19	1	0	0	0	41	0	0	1	60
2896000		0	0	45	0	0	0	0	110	46	0	46	155		0	0	19	1	0	0	0	41	0	0	1	60
2900000		0	0	45	0	0	0	0	110	46	0	46	155		0	0	20	1	0	0	0	40	0	0	1	60
2904000		0	0	45	0	0	0	0	110	46	0	46	155		0	0	19	1	0	0	0	40	0	0	1	59
2908000		0	0	45	0	0	0	0	110	46	0	46	155		0	0	19	1	0	0	0	41	0	0	1	60
2912000		0	0	45	0	0	0	0	110	46	0	46	155		0	0	19	1	0	0	0	41	0	0	1	60
2916000		0	0	44	0	0	0	0	110	46	0	46	154		0	0	19	1	0	0	0	40	0	0	1	59
2920000		0	0	45	0	0	0	0	110	46	0	46	155		0	0	19	1	0	0	0	41	0	0	1	60
2924000		0	0	44	0	0	0	0	110	46	0	46	154		0	0	19	1	0	0	0	40	0	0	1	59
2928000		0	0	44	0	0	0	0	109	46	0	46	153		0	0	19	1	0	0	0	40	0	0	1	59
2932000		0	0	44	0	0	0	0	110	46	0	46	154		0	0	20	1	0	0	0	39	0	0	1	59
2936000		0	0	45	0	0	0	0	110	46	0	46	155		0	0	20	1	0	0	0	40	0	0	1	60
2940000		0	0	45	0	0	0	0	110	46	0	46	155		0	0	20	1	0	0	0	39	0	0	1	59
2944000		0	0	45	0	0	0	0	109	46	0	46	154		0	0	20	1	0	0	0	40	0	0	1	60
2948000		0	0	44	0	0	0	0	110	46	0	46	154		0	0	20	1	0	0	0	40	0	0	1	60
2952000		0	0	44	0	0	0	0	110	46	0	46	154		0	0	20	1	0	0	0	40	0	0	1	60
2956000		0	0	44	0	0	0	0	110	46	0	46	154		0	0	20	1	0	0	0	39	0	0	1	59
2960000		0	0	44	0	0	0	0	110	46	0	46	154		0	0	20	1	0	0	0	39	0	0	1	59
2964000		0	0	45	0	0	0	0	109	46	0	46	154		0	0	20	1	0	0	0	40	0	0	1	60
2968000		0	0	45	0	0	0	0	110	46	0	46	155		0	0	20	1	0	0	0	39	0	0	1	59
2972000		0	0	43	0	0	0	0	110	46	0	46	153		0	0	21	1	0	0	0	39	0	0	1	60
2976000		0	0	45	0	0	0	0	109	46	0	46	154		0	0	20	1	0	0	0	41	0	0	1	61
2980000		0	0	43	0	0	0	0	109	46	0	46	152		0	0	20	1	0	0	0	39	0	0	1	59
2984000		0	0	44	0	0	0	0	109	46	0	46	153		0	0	21	1	0	0	0	39	0	0	1	60
2988000		0	0	45	0	0	0	0	110	46	0	46	155		0	0	20	1	0	0	0	40	0	0	1	60
2992000		0	0	45	0	0	0	0	110	46	0	46	155		0	0	20	1	0	0	0	42	0	0	1	62
2996000		0	0	45	0	0	0	0	110	46	0	46	155		0	0	20	1	0	0	0	40	0	0	1	60
3000000		0	0	44	0	0	0	0	109	46	0	46	153		0	0	20	1	0	0	0	41	0	0	1	61
3004000		0	0	44	0	0	0	0	110	46	0	46	154		0	0	20	1	0	0	0	41	0	0	1	61
3008000		0	0	43	0	0	0	0	110	46	0	46	153		0	0	20	1	0	0	0	40	0	0	1	60
3012000		0	0	45	0	0	0	0	110	46	0	46	155		0	0	21	1	0	0	0	40	0	0	1	61
3016000		0	0	44	0	0	0	0	110	46	0	46	154		0	0	20	1	0	0	0	40	0	0	1	60
3020000		0	0	44	0	0	0	0	110	46	0	46	154		0	0	20	1	0	0	0	40	0	0	1	60
3024000		0	0	45	0	0	0	0	110	46	0	46	155		0	0	20	1	0	0	0	40	0	0	1	60
3028000		0	0	44	0	0	0	0	110	46	0	46	154		0	0	20	1	0	0	0	40	0	0	1	60
3032000		0	0	45	0	0	0	0	110	46	0	46	155		0	0	20	1	0	0	0	40	0	0	1	60
3036000		0	0	44	0	0	0	0	110	46	0	46	154		0	0	20	1	0	0	0	39	0	0	1	59
3040000		0	0	45	0	0	0	0	110	46	0	46	155		0	0	20	1	0	0	0	40	0	0	1	60
3044000		0	0	45	0	0	0	0	110	46	0	46	155		0	0	20	1	0	0	0	40	0	0	1	60
3048000		0	0	45	0	0	0	0	109	46	0	46	154		0	0	20	1	0	0	0	41	0	0	1	61
3052000		0	0	45	0	0	0	0	109	46	0	46	154		0	0	20	1	0	0	0	40	0	0	1	60
3056000		0	0	44	0	0	0	0	110	46	0	46	154		0	0	20	1	0	0	0	40	0	0	1	60
3060000		0	0	45	0	0	0	0	110	46	0	46	155		0	0	20	1	0	0	0	39	0	0	1	59
3064000		0	0	44	0	0	0	0	110	46	0	46	154		0	0	20	1	0	0	0	38	0	0	1	58
3068000		0	0	45	0	0	0	0	110	46	0	46	155		0	0	20	1	0	0	0	39	0	0	1	59
3072000		0	0	45	0	0	0	0	110	46	0	46	155		0	0	19	1	0	0	0	40	0	0	1	59
3076000		0	0	45	0	0	0	0	110	46	0	46	155		0	0	20	1	0	0	0	40	0	0	1	60
3080000		0	0	45	0	0	0	0	110	46	0	46	155		0	0	20	1	0	0	0	39	0	0	1	59
3084000		0	0	45	0	0	0	0	110	46	0	46	155		0	0	20	1	0	0	0	40	0	0	1	60
3088000		0	0	44	0	0	0	0	110	46	0	46	154		0	0	20	1	0	0	0	40	0	0	1	60
3092000		0	0	45	0	0	0	0	110	46	0	46	155		0	0	20	1	0	0	0	41	0	0	1	61
3096000		0	0	45	0	0	0	0	109	46	0	46	154		0	0	20	1	0	0	0	40	0	0	1	60
3100000		0	0	45	0	0	0	0	109	46	0	46	154		0	0	20	1	0	0	0	40	0	0	1	60
3104000		0	0	45	0	0	0	0	110	46	0	46	155		0	0	20	1	0	0	0	40	0	0	1	60
3108000		0	0	45	0	0	0	0	110	46	0	46	155		0	0	20	1	0	0	0	41	0	0	1	61
3112000		0	0	44	0	0	0	0	110	46	0	46	154		0	0	20	1	0	0	0	41	0	0	1	61
3116000		0	0	45	0	0	0	0	110	46	0	46	155		0	0	20	1	0	0	0	39	0	0	1	59
3120000		0	0	45	0	0	0	0	110	46	0	46	155		0	0	20	1	0	0	0	40	0	0	1	60
3124000		0	0	45	0	0	0	0	109	46	0	46	154		0	0	20	1	0	0	0	41	0	0	1	61
3128000		0	0	45	0	0	0	0	110	46	0	46	155		0	0	21	1	0	0	0	40	0	0	1	61
3132000		0	0	44	0	0	0	0	110	46	0	46	154		0	0	20	1	0	0	0	40	0	0	1	60
3136000		0	0	45	0	0	0	0	110	46	0	46	155		0	0	20	1	0	0	0	40	0	0	1	60
3140000		0	0	45	0	0	0	0	110	46	0	46	155		0	0	20	1	0	0	0	41	0	0	1	61
3144000		0	0	45	0	0	0	0	110	46	0	46	155		0	0	20	1	0	0	0	41	0	0	1	61
3148000		0	0	45	0	0	0	0	110	46	0	46	155		0	0	20	1	0	0	0	40	0	0	1	60
3152000		0	0	45	0	0	0	0	110	46	0	46	155		0	0	20	1	0	0	0	42	0	0	1	62
3156000		0	0	45	0	0	0	0	110	46	0	46	155		0	0	20	1	0	0	0	42	0	0	1	62
3160000		0	0	44	0	0	0	0	109	46	0	46	153		0	0	20	1	0	0	0	42	0	0	1	62
3164000		0	0	45	0	0	0	0	110	46	0	46	155		0	0	19	1	0	0	0	41	0	0	1	60
3168000		0	0	45	0	0	0	0	110	46	0	46	155		0	0	20	1	0	0	0	42	0	0	1	62
3172000		0	0	44	0	0	0	0	110	46	0	46	154		0	0	19	1	0	0	0	42	0	0	1	61
3176000		0	0	45	0	0	0	0	110	46	0	46	155		0	0	20	1	0	0	0	41	0	0	1	61
3180000		0	0	45	0	0	0	0	110	46	0	46	155		0	0	20	1	0	0	0	42	0	0	1	62
3184000		0	0	44	0	0	0	0	110	46	0	46	154		0	0	20	1	0	0	0	41	0	0	1	61
3188000		0	0	45	0	0	0	0	110	46	0	46	155		0	0	20	1	0	0	0	41	0	0	1	61
3192000		0	0	45	0	0	0	0	110	46	0	46	155		0	0	20	1	0	0	0	42	0	0	1	62
3196000		0	0	45	0	0	0	0	110	46	0	46	155		0	0	21	1	0	0	0	42	0	0	1	63
3200000		0	0	45	0	0	0	0	110	46	0	46	155		0	0	21	1	0	0	0	41	0	0	1	62
3204000		0	0	44	0	0	0	0	110	46	0	46	154		0	0	23	1	0	0	0	41	0	0	1	64
3208000		0	0	45	0	0	0	0	110	46	0	46	155		0	0	23	1	0	0	0	42	0	0	1	65
3212000		0	0	45	0	0	0	0	110	46	0	46	155		0	0	23	1	0	0	0	41	0	0	1	64
3216000		0	0	44	0	0	0	0	110	46	0	46	154		0	0	23	1	0	0	0	42	0	0	1	65
3220000		0	0	43	0	0	0	0	110	46	0	46	153		0	0	23	1	0	0	0	41	0	0	1	64
3224000		0	0	44	0	0	0	0	110	46	0	46	154		0	0	22	1	0	0	0	41	0	0	1	63
3228000		0	0	44	0	0	0	0	110	46	0	46	154		0	0	24	1	0	0	0	41	0	0	1	65
3232000		0	0	44	0	0	0	0	110	46	0	46	154		0	0	22	1	0	0	0	42	0	0	1	64
3236000		0	0	45	0	0	0	0	110	46	0	46	155		0	0	23	1	0	0	0	42	0	0	1	65
3240000		0	0	45	0	0	0	0	110	46	0	46	155		0	0	24	1	0	0	0	41	0	0	1	65
3244000		0	0	44	0	0	0	0	110	46	0	46	154		0	0	24	1	0	0	0	40	0	0	1	64
3248000		0	0	44	0	0	0	0	110	46	0	46	154		0	0	24	1	0	0	0	41	0	0	1	65
3252000		0	0	45	0	0	0	0	110	46	0	46	155		0	0	21	1	0	0	0	40	0	0	1	61
3256000		0	0	45	0	0	0	0	110	46	0	46	155		0	0	23	1	0	0	0	42	0	0	1	65
3260000		0	0	45	0	0	0	0	110	46	0	46	155		0	0	23	1	0	0	0	41	0	0	1	64
3264000		0	0	45	0	0	0	0	110	46	0	46	155		0	0	23	1	0	0	0	44	0	0	1	67
3268000		0	0	45	0	0	0	0	110	46	0	46	155		0	0	22	1	0	0	0	45	0	0	1	67
3272000		0	0	44	0	0	0	0	110	46	0	46	154		0	0	23	1	0	0	0	47	0	0	1	70
3276000		0	0	45	0	0	0	0	110	46	0	46	155		0	0	23	1	0	0	0	45	0	0	1	68
3280000		0	0	45	0	0	0	0	109	46	0	46	154		0	0	22	1	0	0	0	46	0	0	1	68
3284000		0	0	45	0	0	0	0	109	46	0	46	154		0	0	24	1	0	0	0	45	0	0	1	69
3288000		0	0	44	0	0	0	0	109	46	0	46	153		0	0	24	1	0	0	0	45	0	0	1	69
3292000		0	0	45	0	0	0	0	110	46	0	46	155		0	0	23	1	0	0	0	46	0	0	1	69
3296000		0	0	45	0	0	0	0	109	46	0	46	154		0	0	24	1	0	0	0	45	0	0	1	69
3300000		0	0	45	0	0	0	0	109	46	0	46	154		0	0	23	1	0	0	0	46	0	0	1	69
3304000		0	0	45	0	0	0	0	109	46	0	46	154		0	0	23	1	0	0	0	46	0	0	1	69
3308000		0	0	44	0	0	0	0	110	46	0	46	154		0	0	23	1	0	0	0	45	0	0	1	68
3312000		0	0	44	0	0	0	0	110	46	0	46	154		0	0	23	1	0	0	0	46	0	0	1	69
3316000		0	0	44	0	0	0	0	110	46	0	46	154		0	0	23	1	0	0	0	46	0	0	1	69
3320000		0	0	44	0	0	0	0	110	46	0	46	154		0	0	24	1	0	0	0	44	0	0	1	68
3324000		0	0	44	0	0	0	0	107	46	0	46	151		0	0	23	1	0	0	0	46	0	0	1	69
3328000		0	0	44	0	0	0	0	108	46	0	46	152		0	0	22	1	0	0	0	46	0	0	1	68
3332000		0	0	45	0	0	0	0	108	46	0	46	153		0	0	23	1	0	0	0	46	0	0	1	69
3336000		0	0	44	0	0	0	0	107	46	0	46	151		0	0	24	1	0	0	0	45	0	0	1	69
3340000		0	0	45	0	0	0	0	109	46	0	46	154		0	0	24	1	0	0	0	47	0	0	1	71
3344000		0	0	45	0	0	0	0	108	46	0	46	153		0	0	24	1	0	0	0	43	0	0	1	67
3348000		0	0	45	0	0	0	0	108	46	0	46	153		0	0	25	1	0	0	0	45	0	0	1	70
3352000		0	0	45	0	0	0	0	108	46	0	46	153		0	0	24	1	0	0	0	46	0	0	1	70
3356000		0	0	45	0	0	0	0	108	46	0	46	153		0	0	24	1	0	0	0	46	0	0	1	70
3360000		0	0	45	0	0	0	0	109	46	0	46	154		0	0	23	1	0	0	0	46	0	0	1	69
3364000		0	0	45	0	0	0	0	108	46	0	46	153		0	0	24	1	0	0	0	45	0	0	1	69
3368000		0	0	45	0	0	0	0	109	46	0	46	154		0	0	25	1	0	0	0	45	0	0	1	70
3372000		0	0	44	0	0	0	0	108	46	0	46	152		0	0	24	1	0	0	0	46	0	0	1	70
3376000		0	0	45	0	0	0	0	108	46	0	46	153		0	0	24	1	0	0	0	45	0	0	1	69
3380000		0	0	45	0	0	0	0	108	46	0	46	153		0	0	25	1	0	0	0	45	0	0	1	70
3384000		0	0	45	0	0	0	0	109	46	0	46	154		0	0	24	1	0	0	0	44	0	0	1	68
3388000		0	0	45	0	0	0	0	108	46	0	46	153		0	0	24	1	0	0	0	44	0	0	1	68
3392000		0	0	45	0	0	0	0	107	46	0	46	152		0	0	25	1	0	0	0	42	0	0	1	67
3396000		0	0	45	0	0	0	0	107	46	0	46	152		0	0	25	1	0	0	0	43	0	0	1	68
3400000		0	0	45	0	0	0	0	107	46	0	46	152		0	0	26	1	0	0	0	43	0	0	1	69
3404000		0	0	45	0	0	0	0	108	46	0	46	153		0	0	26	1	0	0	0	44	0	0	1	70
3408000		0	0	45	0	0	0	0	108	46	0	46	153		0	0	26	1	0	0	0	44	0	0	1	70
3412000		0	0	45	0	0	0	0	107	45	0	45	152		0	0	25	1	0	0	0	44	0	0	1	69
3416000		0	0	45	0	0	0	0	107	44	0	44	152		0	0	25	1	0	0	0	44	0	0	1	69
3420000		0	0	45	0	0	0	0	107	44	0	44	152		0	0	25	1	0	0	0	42	0	0	1	67
3424000		0	0	45	0	0	0	0	106	44	0	44	151		0	0	25	1	0	0	0	44	0	0	1	69
3428000		0	0	45	0	0	0	0	106	44	0	44	151		0	0	26	1	0	0	0	43	0	0	1	69
3432000		0	0	45	0	0	0	0	106	44	0	44	151		0	0	26	1	0	0	0	44	0	0	1	70
3436000		0	0	45	0	0	0	0	106	44	0	44	151		0	0	25	1	0	0	0	44	0	0	1	69
3440000		0	0	45	0	0	0	0	107	44	0	44	152		0	0	26	1	0	0	0	44	0	0	1	70
3444000		0	0	45	0	0	0	0	107	44	0	44	152		0	0	26	1	0	0	0	46	0	0	1	72
3448000		0	0	45	0	0	0	0	107	44	0	44	152		0	0	24	1	0	0	0	45	0	0	1	69
3452000		0	0	45	0	0	0	0	107	44	0	44	152		0	0	25	1	0	0	0	43	0	0	1	68
3456000		0	0	45	0	0	0	0	107	44	0	44	152		0	0	26	1	0	0	0	45	0	0	1	71
3460000		0	0	44	0	0	0	0	107	44	0	44	151		0	0	25	1	0	0	0	44	0	0	1	69
3464000		0	0	45	0	0	0	0	107	44	0	44	152		0	0	25	1	0	0	0	44	0	0	1	69
3468000		0	0	45	0	0	0	0	107	44	0	44	152		0	0	27	1	0	0	0	43	0	0	1	70
3472000		0	0	44	0	0	0	0	106	44	0	44	150		0	0	27	1	0	0	0	45	0	0	1	72
3476000		0	0	44	0	0	0	0	107	44	0	44	151		0	0	26	1	0	0	0	44	0	0	1	70
3480000		0	0	44	0	0	0	0	106	44	0	44	150		0	0	26	1	0	0	0	43	0	0	1	69
3484000		0	0	44	0	0	0	0	106	44	0	44	150		0	0	26	1	0	0	0	47	0	0	1	73
3488000		0	0	45	0	0	0	0	106	44	0	44	151		0	0	26	1	0	0	0	46	0	0	1	72
3492000		0	0	45	0	0	0	0	107	44	0	44	152		0	0	26	1	0	0	0	45	0	0	1	71
3496000		0	0	45	0	0	0	0	106	44	0	44	151		0	0	28	1	0	0	0	47	0	0	1	75
3500000		0	0	45	0	0	0	0	107	44	0	44	152		0	0	27	1	0	0	0	47	0	0	1	74
3504000		0	0	45	0	0	0	0	106	44	0	44	151		0	0	28	1	0	0	0	47	0	0	1	75
3508000		0	0	45	0	0	0	0	107	44	0	44	152		0	0	27	1	0	0	0	45	0	0	1	72
3512000		0	0	45	0	0	0	0	107	44	0	44	152		0	0	28	1	0	0	0	45	0	0	1	73
3516000		0	0	45	0	0	0	0	107	44	0	44	152		0	0	27	1	0	0	0	47	0	0	1	74
3520000		0	0	45	0	0	0	0	106	44	0	44	151		0	0	28	1	0	0	0	48	0	0	1	76
3524000		0	0	45	0	0	0	0	107	44	0	44	152		0	0	28	1	0	0	0	48	0	0	1	76
3528000		0	0	45	0	0	0	0	107	44	0	44	152		0	0	28	1	0	0	0	47	0	0	1	75
3532000		0	0	44	0	0	0	0	106	44	0	44	150		0	0	28	1	0	0	0	45	0	0	1	73
3536000		0	0	45	0	0	0	0	106	44	0	44	151		0	0	27	1	0	0	0	45	0	0	1	72
3540000		0	0	45	0	0	0	0	106	44	0	44	151		0	0	26	1	0	0	0	43	0	0	1	69
3544000		0	0	45	0	0	0	0	106	44	0	44	151		0	0	28	1	0	0	0	45	0	0	1	73
3548000		0	0	45	0	0	0	0	106	44	0	44	151		0	0	26	1	0	0	0	44	0	0	1	70
3552000		0	0	45	0	0	0	0	106	44	0	44	151		0	0	27	1	0	0	0	46	0	0	1	73
3556000		0	0	45	0	0	0	0	106	44	0	44	151		0	0	28	1	0	0	0	45	0	0	1	73
3560000		0	0	45	0	0	0	0	106	44	0	44	151		0	0	27	1	0	0	0	46	0	0	1	73
3564000		0	0	45	0	0	0	0	106	44	0	44	151		0	0	28	1	0	0	0	46	0	0	1	74
3568000		0	0	45	0	0	0	0	106	44	0	44	151		0	0	27	1	0	0	0	44	0	0	1	71
3572000		0	0	45	0	0	0	0	106	44	0	44	151		0	0	27	1	0	0	0	44	0	0	1	71
3576000		0	0	45	0	0	0	0	106	44	0	44	151		0	0	28	1	0	0	0	45	0	0	1	73
3580000		0	0	45	0	0	0	0	106	44	0	44	151		0	0	27	1	0	0	0	45	0	0	1	72
3584000		0	0	45	0	0	0	0	106	43	0	43	151		0	0	29	1	0	0	0	46	0	0	1	75
3588000		0	0	45	0	0	0	0	105	43	0	43	150		0	0	29	1	0	0	0	45	0	0	1	74
3592000		0	0	45	0	0	0	0	106	43	0	43	151		0	0	29	1	0	0	0	47	0	0	1	76
3596000		0	0	44	0	0	0	0	106	43	0	43	150		0	0	28	1	0	0	0	47	0	0	1	75
3600000		0	0	44	0	0	0	0	106	43	0	43	150		0	0	28	1	0	0	0	48	0	0	1	76
3604000		0	0	45	0	0	0	0	106	43	0	43	151		0	0	29	1	0	0	0	45	0	0	1	74
3608000		0	0	44	0	0	0	0	106	43	0	43	150		0	0	29	1	0	0	0	47	0	0	1	76
3612000		0	0	44	0	0	0	0	106	43	0	43	150		0	0	28	1	0	0	0	47	0	0	1	75
3616000		0	0	45	0	0	0	0	106	43	0	43	151		0	0	28	1	0	0	0	48	0	0	1	76
3620000		0	0	43	0	0	0	0	106	43	0	43	149		0	0	29	1	0	0	0	48	0	0	1	77
3624000		0	0	44	0	0	0	0	105	43	0	43	149		0	0	29	1	0	0	0	48	0	0	1	77
3628000		0	0	44	0	0	0	0	105	42	0	42	149		0	0	27	1	0	0	0	46	0	0	1	73
3632000		0	0	44	0	0	0	0	105	42	0	42	149		0	0	28	1	0	0	0	46	0	0	1	74
3636000		0	0	44	0	0	0	0	106	42	0	42	150		0	0	29	1	0	0	0	48	0	0	1	77
3640000		0	0	44	0	0	0	0	105	42	0	42	149		0	0	29	1	0	0	0	46	0	0	1	75
3644000		0	0	44	0	0	0	0	105	42	0	42	149		0	0	27	1	0	0	0	47	0	0	1	74
3648000		0	0	44	0	0	0	0	104	42	0	42	148		0	0	28	1	0	0	0	44	0	0	1	72
3652000		0	0	44	0	0	0	0	105	42	0	42	149		0	0	29	1	0	0	0	45	0	0	1	74
3656000		0	0	43	0	0	0	0	104	42	0	42	147		0	0	29	1	0	0	0	44	0	0	1	73
3660000		0	0	44	0	0	0	0	105	42	0	42	149		0	0	28	1	0	0	0	47	0	0	1	75
3664000		0	0	44	0	0	0	0	104	42	0	42	148		0	0	28	1	0	0	0	47	0	0	1	75
3668000		0	0	43	0	0	0	0	105	42	0	42	148		0	0	28	1	0	0	0	45	0	0	1	73
3672000		0	0	44	0	0	0	0	104	42	0	42	148		0	0	29	1	0	0	0	47	0	0	1	76
3676000		0	0	44	0	0	0	0	103	42	0	42	147		0	0	29	1	0	0	0	46	0	0	1	75
3680000		0	0	44	0	0	0	0	104	42	0	42	148		0	0	29	1	0	0	0	46	0	0	1	75
3684000		0	0	44	0	0	0	0	104	42	0	42	148		0	0	28	1	0	0	0	47	0	0	1	75
3688000		0	0	44	0	0	0	0	104	42	0	42	148		0	0	30	1	0	0	0	46	0	0	1	76
3692000		0	0	44	0	0	0	0	104	42	0	42	148		0	0	30	1	0	0	0	47	0	0	1	77
3696000		0	0	44	0	0	0	0	104	42	0	42	148		0	0	30	1	0	0	0	46	0	0	1	76
3700000		0	0	43	0	0	0	0	104	41	0	41	147		0	0	30	1	0	0	0	47	0	0	1	77
3704000		0	0	43	0	0	0	0	104	41	0	41	147		0	0	30	1	0	0	0	46	0	0	1	76
3708000		0	0	42	0	0	0	0	105	41	0	41	147		0	0	29	1	0	0	0	46	0	0	1	75
3712000		0	0	43	0	0	0	0	105	41	0	41	148		0	0	29	1	0	0	0	45	0	0	1	74
3716000		0	0	43	0	0	0	0	105	41	0	41	148		0	0	30	1	0	0	0	46	0	0	1	76
3720000		0	0	42	0	0	0	0	105	41	0	41	147		0	0	30	1	0	0	0	44	0	0	1	74
3724000		0	0	43	0	0	0	0	104	41	0	41	147		0	0	30	1	0	0	0	45	0	0	1	75
3728000		0	0	43	0	0	0	0	105	41	0	41	148		0	0	30	1	0	0	0	44	0	0	1	74
3732000		0	0	42	0	0	0	0	105	41	0	41	147		0	0	30	1	0	0	0	45	0	0	1	75
3736000		0	0	43	0	0	0	0	105	41	0	41	148		0	0	29	1	0	0	0	45	0	0	1	74
3740000		0	0	43	0	0	0	0	105	41	0	41	148		0	0	30	1	0	0	0	45	0	0	1	75
3744000		0	0	43	0	0	0	0	105	41	0	41	148		0	0	30	1	0	0	0	46	0	0	1	76
3748000		0	0	42	0	0	0	0	105	41	0	41	147		0	0	31	1	0	0	0	47	0	0	1	78
3752000		0	0	43	0	0	0	0	105	41	0	41	148		0	0	30	1	0	0	0	48	0	0	1	78
3756000		0	0	43	0	0	0	0	105	41	0	41	148		0	0	31	1	0	0	0	50	0	0	1	81
3760000		0	0	43	0	0	0	0	105	41	0	41	148		0	0	31	1	0	0	0	50	0	0	1	81
3764000		0	0	42	0	0	0	0	105	41	0	41	147		0	0	31	1	0	0	0	48	0	0	1	79
3768000		0	0	43	0	0	0	0	105	41	0	41	148		0	0	31	1	0	0	0	49	0	0	1	80
3772000		0	0	43	0	0	0	0	105	41	0	41	148		0	0	29	1	0	0	0	51	0	0	1	80
3776000		0	0	42	0	0	0	0	104	41	0	41	146		0	0	31	1	0	0	0	50	0	0	1	81
3780000		0	0	43	0	0	0	0	104	41	0	41	147		0	0	31	1	0	0	0	52	0	0	1	83
3784000		0	0	43	0	0	0	0	104	41	0	41	147		0	0	32	1	0	0	0	52	0	0	1	84
3788000		0	0	43	0	0	0	0	104	41	0	41	147		0	0	32	1	0	0	0	52	0	0	1	84
3792000		0	0	43	0	0	0	0	104	41	0	41	147		0	0	31	1	0	0	0	49	0	0	1	80
3796000		0	0	43	0	0	0	0	105	41	0	41	148		0	0	32	1	0	0	0	53	0	0	1	85
3800000		0	0	42	0	0	0	0	105	41	0	41	147		0	0	31	1	0	0	0	51	0	0	1	82
3804000		0	0	42	0	0	0	0	104	41	0	41	146		0	0	31	1	0	0	0	53	0	0	1	84
3808000		0	0	42	0	0	0	0	104	41	0	41	146		0	0	30	1	0	0	0	52	0	0	1	82
3812000		0	0	42	0	0	0	0	103	41	0	41	145		0	0	31	1	0	0	0	52	0	0	1	83
3816000		0	0	42	0	0	0	0	104	41	0	41	146		0	0	30	1	0	0	0	51	0	0	1	81
3820000		0	0	43	0	0	0	0	103	41	0	41	146		0	0	30	1	0	0	0	53	0	0	1	83
3824000		0	0	42	0	0	0	0	103	41	0	41	145		0	0	31	1	0	0	0	52	0	0	1	83
3828000		0	0	43	0	0	0	0	100	41	0	41	143		0	0	30	1	0	0	0	51	0	0	1	81
3832000		0	0	42	0	0	0	0	102	41	0	41	144		0	0	30	1	0	0	0	52	0	0	1	82
3836000		0	0	43	0	0	0	0	101	41	0	41	144		0	0	30	1	0	0	0	52	0	0	1	82
3840000		0	0	43	0	0	0	0	101	41	0	41	144		0	0	32	1	0	0	0	50	0	0	1	82
3844000		0	0	43	0	0	0	0	101	41	0	41	144		0	0	30	1	0	0	0	52	0	0	1	82
3848000		0	0	42	0	0	0	0	100	41	0	41	142		0	0	30	1	0	0	0	53	0	0	1	83
3852000		0	0	42	0	0	0	0	102	41	0	41	144		0	0	31	1	0	0	0	49	0	0	1	80
3856000		0	0	43	0	0	0	0	100	41	0	41	143		0	0	30	1	0	0	0	52	0	0	1	82
3860000		0	0	43	0	0	0	0	101	40	0	40	144		0	0	30	1	0	0	0	50	0	0	1	80
3864000		0	0	43	0	0	0	0	101	40	0	40	144		0	0	31	1	0	0	0	53	0	0	1	84
3868000		0	0	43	0	0	0	0	102	40	0	40	145		0	0	31	1	0	0	0	52	0	0	1	83
3872000		0	0	43	0	0	0	0	101	40	0	40	144		0	0	30	1	0	0	0	52	0	0	1	82
3876000		0	0	43	0	0	0	0	101	40	0	40	144		0	0	30	1	0	0	0	52	0	0	1	82
3880000		0	0	43	0	0	0	0	101	40	0	40	144		0	0	30	1	0	0	0	52	0	0	1	82
3884000		0	0	43	0	0	0	0	100	40	0	40	143		0	0	30	1	0	0	0	51	0	0	1	81
3888000		0	0	43	0	0	0	0	101	40	0	40	144		0	0	32	1	0	0	0	52	0	0	1	84
3892000		0	0	42	0	0	0	0	101	39	0	39	143		0	0	30	1	0	0	0	50	0	0	1	80
3896000		0	0	43	0	0	0	0	101	39	0	39	144		0	0	33	1	0	0	0	51	0	0	1	84
3900000		0	0	43	0	0	0	0	102	39	0	39	145		0	0	30	1	0	0	0	50	0	0	1	80
3904000		0	0	43	0	0	0	0	101	39	0	39	144		0	0	32	1	0	0	0	51	0	0	1	83
3908000		0	0	43	0	0	0	0	100	39	0	39	143		0	0	33	1	0	0	1	52	0	0	2	85
3912000		0	0	43	0	0	0	0	101	39	0	39	144		0	0	30	1	0	0	1	50	0	0	2	80
3916000		0	0	43	0	0	0	0	101	39	0	39	144		0	0	32	1	0	0	1	53	0	0	2	85
3920000		0	0	42	0	0	0	0	100	39	0	39	142		0	0	32	1	0	0	1	52	0	0	2	84
3924000		0	0	43	0	0	0	0	101	39	0	39	144		0	0	32	1	0	0	1	52	0	0	2	84
3928000		0	0	43	0	0	0	0	101	37	0	37	144		0	0	32	1	0	0	1	53	0	0	2	85
3932000		0	0	43	0	0	0	0	101	37	0	37	144		0	0	31	1	0	0	1	51	0	0	2	82
3936000		0	0	41	0	0	0	0	100	37	0	37	141		0	0	35	1	0	0	1	49	0	0	2	84
3940000		0	0	42	0	0	0	0	100	37	0	37	142		0	0	32	1	0	0	1	53	0	0	2	85
3944000		0	0	43	0	0	0	0	100	37	0	37	143		0	0	34	1	0	0	1	52	0	0	2	86
3948000		0	0	42	0	0	0	0	100	37	0	37	142		0	0	34	1	0	0	1	51	0	0	2	85
3952000		0	0	42	0	0	0	0	100	37	0	37	142		0	0	32	1	0	0	1	53	0	0	2	85
3956000		0	0	41	0	0	0	0	100	37	0	37	141		0	0	33	1	0	0	1	53	0	0	2	86
3960000		0	0	41	0	0	0	0	99	37	0	37	140		0	0	32	1	0	0	1	54	0	0	2	86
3964000		0	0	41	0	0	0	0	99	37	0	37	140		0	0	34	1	0	0	1	54	0	0	2	88
3968000		0	0	42	0	0	0	0	100	37	0	37	142		0	0	33	1	0	0	1	51	0	0	2	84
3972000		0	0	42	0	0	0	0	99	37	0	37	141		0	0	32	1	0	0	1	54	0	0	2	86
3976000		0	0	42	0	0	0	0	100	37	0	37	142		0	0	34	1	0	0	1	52	0	0	2	86
3980000		0	0	41	0	0	0	0	100	37	0	37	141		0	0	35	1	0	0	1	52	0	0	2	87
3984000		0	0	42	0	0	0	0	99	37	0	37	141		0	0	34	1	0	0	1	55	0	0	2	89
3988000		0	0	42	0	0	0	0	100	37	0	37	142		0	0	34	1	0	0	1	50	0	0	2	84
3992000		0	0	42	0	0	0	0	101	37	0	37	143		0	0	33	1	0	0	1	50	0	0	2	83
3996000		0	0	42	0	0	0	0	100	37	0	37	142		0	0	34	1	0	0	1	55	0	0	2	89
4000000		0	0	42	0	0	0	0	99	37	0	37	141		0	0	33	1	0	0	1	52	0	0	2	85
4004000		0	0	42	0	0	0	0	100	37	0	37	142		0	0	33	1	0	0	1	52	0	0	2	85
4008000		0	0	42	0	0	0	0	99	37	0	37	141		0	0	32	1	0	0	1	53	0	0	2	85
4012000		0	0	42	0	0	0	0	100	37	0	37	142		0	0	33	1	0	0	1	52	0	0	2	85
4016000		0	0	42	0	0	0	0	99	36	0	36	141		0	0	32	1	0	0	1	52	0	0	2	84
4020000		0	0	42	0	0	0	0	100	37	0	37	142		0	0	30	1	0	0	1	52	0	0	2	82
4024000		0	0	42	0	0	0	0	100	37	0	37	142		0	0	32	1	0	0	1	51	0	0	2	83
4028000		0	0	42	0	0	0	0	99	37	0	37	141		0	0	33	1	0	0	1	55	0	0	2	88
4032000		0	0	42	0	0	0	0	100	37	0	37	142		0	0	34	1	0	0	1	49	0	0	2	83
4036000		0	0	42	0	0	0	0	99	37	0	37	141		0	0	33	1	0	0	1	52	0	0	2	85
4040000		0	0	42	0	0	0	0	99	37	0	37	141		0	0	32	1	0	0	1	54	0	0	2	86
4044000		0	0	41	0	0	0	0	99	37	0	37	140		0	0	32	1	0	0	1	51	0	0	2	83
4048000		0	0	42	0	0	0	0	99	37	0	37	141		0	0	32	1	0	0	1	53	0	0	2	85
4052000		0	0	42	0	0	0	0	99	36	0	36	141		0	0	31	1	0	0	1	55	0	0	2	86
4056000		0	0	41	0	0	0	0	99	36	0	36	140		0	0	31	1	0	0	1	53	0	0	2	84
4060000		0	0	42	0	0	0	0	99	36	0	36	141		0	0	34	1	0	0	1	53	0	0	2	87
4064000		0	0	43	0	0	0	0	99	36	0	36	142		0	0	32	1	0	0	1	50	0	0	2	82
4068000		0	0	43	0	0	0	0	99	36	0	36	142		0	0	33	1	0	0	1	51	0	0	2	84
4072000		0	0	42	0	0	0	0	99	36	0	36	141		0	0	33	1	0	0	1	51	0	0	2	84
4076000		0	0	41	0	0	0	0	99	36	0	36	140		0	0	36	1	0	0	1	54	0	0	2	90
4080000		0	0	43	0	0	0	0	99	36	0	36	142		0	0	34	1	0	0	1	52	0	0	2	86
4084000		0	0	42	0	0	0	0	99	36	0	36	141		0	0	35	1	0	0	1	52	0	0	2	87
4088000		0	0	42	0	0	0	0	99	36	0	36	141		0	0	36	1	0	0	1	50	0	0	2	86
4092000		0	0	41	0	0	0	0	99	36	0	36	140		0	0	36	1	0	0	1	51	0	0	2	87
4096000		0	0	40	0	0	0	0	99	36	0	36	139		0	0	37	1	0	0	1	52	0	0	2	89
4100000		0	0	42	0	0	0	0	99	36	0	36	141		0	0	37	1	0	0	1	55	0	0	2	92
4104000		0	0	41	0	0	0	0	99	36	0	36	140		0	0	36	1	0	0	1	52	0	0	2	88
4108000		0	0	41	0	0	0	0	99	36	0	36	140		0	0	36	1	0	0	1	51	0	0	2	87
4112000		0	0	41	0	0	0	0	99	36	0	36	140		0	0	35	1	0	0	1	53	0	0	2	88
4116000		0	0	41	0	0	0	0	99	36	0	36	140		0	0	37	1	0	0	1	51	0	0	2	88
4120000		0	0	42	0	0	0	0	99	36	0	36	141		0	0	33	1	0	0	1	52	0	0	2	85
4124000		0	0	42	0	0	0	0	99	36	0	36	141		0	0	38	1	0	0	1	52	0	0	2	90
4128000		0	0	40	0	0	0	0	98	36	0	36	138		0	0	37	1	0	0	1	51	0	0	2	88
4132000		0	0	42	0	0	0	0	99	36	0	36	141		0	0	37	1	0	0	1	52	0	0	2	89
4136000		0	0	41	0	0	0	0	99	36	0	36	140		0	0	37	1	0	0	1	54	0	0	2	91
4140000		0	0	42	0	0	0	0	99	36	0	36	141		0	0	36	1	0	0	1	53	0	0	2	89
4144000		0	0	41	0	0	0	0	99	36	0	36	140		0	0	35	1	0	0	1	53	0	0	2	88
4148000		0	0	41	0	0	0	0	99	36	0	36	140		0	0	35	1	0	0	1	53	0	0	2	88
4152000		0	0	41	0	0	0	0	99	36	0	36	140		0	0	35	1	0	0	1	52	0	0	2	87
4156000		0	0	40	0	0	0	0	99	36	0	36	139		0	0	35	1	0	0	1	52	0	0	2	87
4160000		0	0	41	0	0	0	0	99	36	0	36	140		0	0	35	1	0	0	1	54	0	0	2	89
4164000		0	0	41	0	0	0	0	99	36	0	36	140		0	0	35	1	0	0	1	55	0	0	2	90
4168000		0	0	41	0	0	0	0	98	36	0	36	139		0	0	35	1	0	0	1	55	0	0	2	90
4172000		0	0	41	0	0	0	0	99	36	0	36	140		0	0	37	1	0	0	1	55	0	0	2	92
4176000		0	0	41	0	0	0	0	99	36	0	36	140		0	0	36	1	0	0	1	57	0	0	2	93
4180000		0	0	42	0	0	0	0	99	36	0	36	141		0	0	36	1	0	0	1	56	0	0	2	92
4184000		0	0	41	0	0	0	0	98	36	0	36	139		0	0	37	1	0	0	1	56	0	0	2	93
4188000		0	0	41	0	0	0	0	99	36	0	36	140		0	0	38	1	0	0	1	57	0	0	2	95
4192000		0	0	41	0	0	0	0	99	36	0	36	140		0	0	36	1	0	0	1	56	0	0	2	92
4196000		0	0	40	0	0	0	0	99	36	0	36	139		0	0	36	1	0	0	1	58	0	0	2	94
4200000		0	0	40	0	0	0	0	98	36	0	36	138		0	0	38	1	0	0	1	57	0	0	2	95
4204000		0	0	41	0	0	0	0	99	36	0	36	140		0	0	36	1	0	0	1	57	0	0	2	93
4208000		0	0	41	0	0	0	0	98	36	0	36	139		0	0	35	1	0	0	1	59	0	0	2	94
4212000		0	0	39	0	0	0	0	98	36	0	36	137		0	0	36	1	0	0	1	58	0	0	2	94
4216000		0	0	41	0	0	0	0	98	36	0	36	139		0	0	36	1	0	0	1	56	0	0	2	92
4220000		0	0	42	0	0	0	0	98	36	0	36	140		0	0	38	1	0	0	1	58	0	0	2	96
4224000		0	0	40	0	0	0	0	97	36	0	36	137		0	0	36	1	0	0	1	57	0	0	2	93
4228000		0	0	39	0	0	0	0	97	36	0	36	136		0	0	35	1	0	0	1	56	0	0	2	91
4232000		0	0	41	0	0	0	0	98	36	0	36	139		0	0	36	1	0	0	1	58	0	0	2	94
4236000		0	0	40	0	0	0	0	98	36	0	36	138		0	0	35	1	0	0	1	57	0	0	2	92
4240000		0	0	41	0	0	0	0	97	36	0	36	138		0	0	36	1	0	0	1	55	0	0	2	91
4244000		0	0	40	0	0	0	0	98	36	0	36	138		0	0	34	1	0	0	1	56	0	0	2	90
4248000		0	0	40	0	0	0	0	98	36	0	36	138		0	0	35	1	0	0	1	58	0	0	2	93
4252000		0	0	39	0	0	0	0	98	36	0	36	137		0	0	36	1	0	0	1	56	0	0	2	92
4256000		0	0	38	0	0	0	0	98	36	0	36	136		0	0	35	1	0	0	1	58	0	0	2	93
4260000		0	0	40	0	0	0	0	97	36	0	36	137		0	0	35	1	0	0	1	59	0	0	2	94
4264000		0	0	41	0	0	0	0	97	35	0	35	138		0	0	35	1	0	0	1	59	0	0	2	94
4268000		0	0	39	0	0	0	0	97	34	0	34	136		0	0	35	1	0	0	1	57	0	0	2	92
4272000		0	0	39	0	0	0	0	97	34	0	34	136		0	0	35	1	0	0	1	59	0	0	2	94
4276000		0	0	40	0	0	0	0	98	34	0	34	138		0	0	36	1	0	0	1	59	0	0	2	95
4280000		0	0	40	0	0	0	0	97	34	0	34	137		0	0	33	1	0	0	1	58	0	0	2	91
4284000		0	0	40	0	0	0	0	98	34	0	34	138		0	0	36	1	0	0	1	59	0	0	2	95
4288000		0	0	39	0	0	0	0	98	34	0	34	137		0	0	36	1	0	0	1	58	0	0	2	94
4292000		0	0	39	0	0	0	0	97	34	0	34	136		0	0	35	1	0	0	1	56	0	0	2	91
4296000		0	0	40	0	0	0	0	98	34	0	34	138		0	0	34	1	0	0	1	59	0	0	2	93
4300000		0	0	39	0	0	0	0	97	34	0	34	136		0	0	35	1	0	0	1	58	0	0	2	93
4304000		0	0	39	0	0	0	0	97	34	0	34	136		0	0	35	1	0	0	1	58	0	0	2	93
4308000		0	0	39	0	0	0	0	98	34	0	34	137		0	0	34	1	0	0	1	60	0	0	2	94
4312000		0	0	41	0	0	0	0	98	34	0	34	139		0	0	33	1	0	0	1	59	0	0	2	92
4316000		0	0	39	0	0	0	0	98	34	0	34	137		0	0	33	1	0	0	1	57	0	0	2	90
4320000		0	0	41	0	0	0	0	97	34	0	34	138		0	0	35	1	0	0	1	57	0	0	2	92
4324000		0	0	39	0	0	0	0	97	34	0	34	136		0	0	36	1	0	0	1	58	0	0	2	94
4328000		0	0	40	0	0	0	0	97	34	0	34	137		0	0	37	1	0	0	1	59	0	0	2	96
4332000		0	0	40	0	0	0	0	97	34	0	34	137		0	0	35	1	0	0	1	59	0	0	2	94
4336000		0	0	39	0	0	0	0	97	34	0	34	136		0	0	36	1	0	0	1	59	0	0	2	95
4340000		0	0	40	0	0	0	0	97	34	0	34	137		0	0	36	1	0	0	1	58	0	0	2	94
4344000		0	0	40	0	0	0	0	98	34	0	34	138		0	0	35	1	0	0	1	58	0	0	2	93
4348000		0	0	40	0	0	0	0	97	34	0	34	137		0	0	36	1	0	0	1	59	0	0	2	95
4352000		0	0	40	0	0	0	0	98	34	0	34	138		0	0	37	1	0	0	1	58	0	0	2	95
4356000		0	0	40	0	0	0	0	97	34	0	34	137		0	0	36	1	0	0	1	58	0	0	2	94
4360000		0	0	40	0	0	0	0	96	34	0	34	136		0	0	36	1	0	0	1	57	0	0	2	93
4364000		0	0	40	0	0	0	0	97	34	0	34	137		0	0	35	1	0	0	1	61	0	0	2	96
4368000		0	0	39	0	0	0	0	99	34	0	34	138		0	0	34	1	0	0	1	63	0	0	2	97
4372000		0	0	40	0	0	0	0	99	34	0	34	139		0	0	35	1	0	0	1	59	0	0	2	94
4376000		0	0	39	0	0	0	0	98	34	0	34	137		0	0	37	1	0	0	1	59	0	0	2	96
4380000		0	0	40	0	0	0	0	98	34	0	34	138		0	0	35	1	0	0	1	59	0	0	2	94
4384000		0	0	41	0	0	0	0	98	34	0	34	139		0	0	37	1	0	0	1	61	0	0	2	98
4388000		0	0	40	0	0	0	0	97	34	0	34	137		0	0	35	1	0	0	1	58	0	0	2	93
4392000		0	0	38	0	0	0	0	99	34	0	34	137		0	0	35	1	0	0	1	59	0	0	2	94
4396000		0	0	40	0	0	0	0	97	34	0	34	137		0	0	35	1	0	0	1	59	0	0	2	94
4400000		0	0	39	0	0	0	0	97	34	0	34	136		0	0	34	1	0	0	1	59	0	0	2	93

## Sheet: Figure_3_a_c
Figure 3(a) and (c) Change in the number of intact molecules for TNBP
	400K																							0	0				0	0	0			0							0
Timestep	1GPa	2GPa	3GPa	4GPa																				0	0				0	0	0			0							0
52	48	48	48	48																				0	0				0	0	0			0							0
4000	48	48	48	48																				0	0				0	0	0			0							0
8000	47	47	47	47																				0	0				0	0	0			0							0
12000	47	47	47	47																				0	0				0	0	0			0							0
16000	45	47	47	47																				0	0				0	0	0			0							0
20000	45	47	47	47																				0	0				0	0	0			0							0
24000	45	47	47	47																				0	0				0	0	0			0							0
28000	45	47	47	47																				0	0				0	0	0			0							0
32000	44	47	47	47																				0	0				0	0	0			0							0
36000	44	47	47	47																				0	0				0	0	0			0							0
40000	44	47	47	47																				0	0				0	0	0			0							0
44000	44	47	47	47																				0	0				0	0	0			0							0
48000	44	47	47	47																				0	0				0	0	0			0							0
52000	44	47	47	47																				0	0				0	0	0			0							0
56000	44	47	47	47																				0	0				0	0	0			0							0
60000	44	47	47	47																				0	0				0	0	0			0							0
64000	44	47	47	47																				0	0				0	0	0			0							0
68000	44	47	47	47																				0	0				0	0	0			0							0
72000	44	47	47	47																				0	0				0	0	0			0							0
76000	44	47	47	47																				0	0				0	0	0			0							0
80000	44	47	47	47																				0	0				0	0	0			0							0
84000	44	47	47	47																				0	0				0	0	0			0							0
88000	44	47	47	47																				0	0				0	0	0			0							0
92000	44	47	47	47																				0	0				0	0	0			0							0
96000	44	47	47	47																				0	0				0	0	0			0							0
100000	44	47	47	47																				0	0				0	0	0			0							0
104000	44	47	47	47																				0	0				0	0	0			0							0
108000	44	47	47	47																				0	0				0	0	0			0							0
112000	44	47	47	47																				0	0				0	0	0			0							0
116000	44	47	47	47																				0	0				0	0	0			0							0
120000	44	47	47	47																				0	0				0	0	0			0							0
124000	44	47	47	47																				0	0				0	0	0			0							0
128000	44	47	47	47																				0	0				0	0	0			0							0
132000	44	47	47	47																				0	0				0	0	0			0							0
136000	44	47	47	47																				0	0				0	0	0			0							0
140000	44	47	47	47																				0	0				0	0	0			0							0
144000	44	47	47	47																				0	0				0	0	0			0							0
148000	44	47	47	47																				0	0				0	0	0			0							0
152000	44	47	47	47																				0	0				0	0	0			0							0
156000	44	47	47	47																				0	0				0	0	0			0							0
160000	44	47	47	47																				0	0				0	0	0			0							0
164000	44	47	47	47																				0	0				0	0	0			0							0
168000	44	47	47	47																				0	0				0	0	0			0							0
172000	44	47	47	47																				0	0				0	0	0			0							0
176000	44	47	47	47																				0	0				0	0	0			0							0
180000	44	47	47	47																				0	0				0	0	0			0							0
184000	43	47	47	47																				0	0				0	0	0			0							0
188000	43	47	47	47																				0	0				0	0	0			0							0
192000	43	47	47	47																				0	0				0	0	0			0							0
196000	43	47	47	47																				0	0				0	0	0			0							0
200000	43	47	47	47																				0	0				0	0	0			0							0
204000	43	47	47	47																				0	0				0	0	0			0							0
208000	43	47	47	47																				0	0				0	0	0			0							0
212000	43	47	47	47																				0	0				0	0	0			0							0
216000	43	47	47	47																				0	0				0	0	0			0							0
220000	43	47	47	47																				0	0				0	0	0			0							0
224000	43	47	47	47																				0	0				0	0	0			0							0
228000	43	47	47	47																				0	0				0	0	0			0							0
232000	43	47	47	47																				0	0				0	0	0			0							0
236000	43	47	47	47																				0	0				0	0	0			0							0
240000	43	47	47	47																				0	0				0	0	0			0							0
244000	43	47	47	47																				0	0				0	0	0			0							0
248000	43	47	47	47																				0	0				0	0	0			0							0
252000	43	47	47	47																				0	0				0	0	0			0							0
256000	43	47	47	47																				0	0				0	0	0			0							0
260000	43	47	47	47																				0	0				0	0	0			0							0
264000	43	47	47	47																				0	0				0	0	0			0							0
268000	43	47	47	46																				0	0				0	0	0			0							0
272000	43	47	47	46																				0	0				0	0	0			0							0
276000	43	47	47	46																				0	0				0	0	0			0							0
280000	43	47	47	46																				0	0				0	0	0			0							0
284000	43	47	47	46																				0	0				0	0	0			0							0
288000	43	47	47	46																				0	0				0	0	0			0							0
292000	43	47	47	46																				0	0				0	0	0			0							0
296000	43	47	47	46																				0	0				0	0	0			0							0
300000	43	47	47	46																				0	0				0	0	0			0							0
304000	43	47	47	46																				0	0				0	0	0			0							0
308000	43	47	47	46																				0	0				0	0	0			0							0
312000	43	47	47	46																				0	0				0	0	0			0							0
316000	43	47	47	46																				0	0				0	0	0			0							0
320000	43	47	47	46																				0	0				0	0	0			0							0
324000	43	47	47	46																				0	0				0	0	0			0							0
328000	43	47	47	46																				0	0				0	0	0			0							0
332000	43	47	47	46																				0	0				0	0	0			0							0
336000	43	47	47	46																				0	0				0	0	0			0							0
340000	43	47	47	46																				0	0				0	0	0			0							0
344000	43	47	47	46																				0	0				0	0	0			0							0
348000	43	47	47	46																				0	0				0	0	0			0							0
352000	43	47	47	46																				0	0				0	0	0			0							0
356000	43	47	47	46																				0	0				0	0	0			0							0
360000	43	47	47	46																				0	0				0	0	0			0							0
364000	43	47	47	45																				0	0				0	0	0			0							0
368000	43	47	47	45																				0	0				0	0	0			0							0
372000	43	47	47	45																				0	0				0	0	0			0							0
376000	43	47	47	45																				0	0				0	0	0			0							0
380000	43	47	47	45																				0	0				0	0	0			0							0
384000	43	47	47	45																				0	0				0	0	0			0							0
388000	43	47	47	45																				0	0				0	0	0			0							0
392000	43	47	47	45																				0	0				0	0	0			0							0
396000	43	47	47	45																				0	0				0	0	0			0							0
400000	43	47	47	45																				0	0				0	0	0			0							0
400052	43	47	47	45																				0	0				0	0	0			0							0
404000	43	47	47	45																				0	0				1	0	0			0							0
408000	43	46	42	33																				0	0				1	0	0			0							0
412000	43	40	35	28																				0	0				1	0	0			0							0
416000	43	37	33	28																				0	0				2	0	0			0							0
420000	43	37	32	24																				0	0				2	0	0			0							0
424000	43	37	30	21																				0	0				2	0	0			0							0
428000	43	37	29	21																				0	0				2	0	0			0							0
432000	42	37	29	21																				0	0				2	0	0			0							0
436000	42	37	29	19																				0	0				2	0	0			0							0
440000	42	37	28	19																				0	0				2	0	0			0							0
444000	42	37	28	19																				0	0				2	0	0			0							0
448000	42	37	28	19																				0	0				2	0	0			0							0
452000	42	37	27	19																				0	0				2	0	0			0							0
456000	42	37	27	19																				0	0				2	0	0			0							0
460000	42	37	27	19																				0	0				2	0	0			0							0
464000	41	37	27	19																				0	0				2	0	0			0							0
468000	41	37	27	19																				0	0				2	0	0			0							0
472000	41	37	27	19																				0	0				2	0	0			0							0
476000	41	37	27	19																				0	0				2	0	0			0							0
480000	41	37	27	19																				0	0				2	0	0			0							0
484000	41	37	27	19																				0	0				2	0	0			0							0
488000	41	37	27	19																				0	0				2	0	0			0							0
492000	41	36	27	19																				0	0				2	0	0			0							0
496000	41	36	27	19																				0	0				2	0	0			0							0
500000	41	36	26	19																				0	0				2	0	0			0							0
504000	41	36	26	19																				0	0				2	0	0			0							0
508000	41	36	26	19																				0	0				2	0	0			0							0
512000	41	36	26	19																				0	0				2	0	0			0							0
516000	41	36	25	19																				0	0				2	0	0			0							0
520000	41	36	25	19																				0	0				2	0	0			0							0
524000	41	36	24	18																				0	0				2	0	0			0							0
528000	40	35	24	18																				0	0				2	0	0			0							0
532000	40	35	23	18																				0	0				2	0	0			0							0
536000	39	35	23	18																				0	0				2	0	0			0							0
540000	39	35	23	18																				0	0				2	0	0			0							0
544000	39	34	23	18																				0	0				2	0	0			0							0
548000	39	34	23	18																				0	0				2	0	0			0							0
552000	39	34	23	18																				0	0				2	0	0			0							0
556000	39	34	22	18																				0	0				3	0	0			0							0
560000	39	34	22	18																				0	0				3	0	0			0							0
564000	39	34	22	18																				0	0				3	0	0			0							0
568000	39	33	21	18																				0	0				3	0	0			0							0
572000	39	33	21	18																				0	0				3	0	0			0							0
576000	39	33	20	18																				0	0				3	0	0			0							0
580000	39	33	20	18																				0	0				3	0	0			0							0
584000	39	33	20	18																				0	0				3	0	0			0							0
588000	39	33	20	18																				0	0				3	0	0			0							0
592000	39	33	20	18																				0	0				3	0	0			0							0
596000	39	33	20	17																				0	0				3	0	0			0							0
600000	39	33	20	17																				0	0				3	0	0			0							0
604000	39	33	20	17																				0	0				3	0	0			0							0
608000	39	31	20	17																				0	0				3	0	0			0							0
612000	38	31	20	17																				0	0				3	0	0			0							0
616000	37	31	20	17																				0	0				3	0	0			0							0
620000	36	31	20	17																				0	0				3	0	0			0							0
624000	35	31	20	17																				0	0				3	0	0			0							0
628000	35	31	20	17																				0	0				3	0	0			0							0
632000	35	31	20	17																				0	0				3	0	0			0							0
636000	35	31	20	17																				0	0				3	0	0			0							0
640000	35	31	20	16																				0	0				3	0	0			0							0
644000	35	31	19	16																				0	0				3	0	0			0							0
648000	35	31	19	16																				0	0				3	0	0			0							0
652000	34	31	19	16																				0	0				3	0	0			0							0
656000	34	30	19	16																				0	0				3	0	0			0							0
660000	34	30	19	16																				0	0				3	0	0			0							0
664000	34	29	19	16																				0	0				3	0	0			0							0
668000	34	29	19	16																				0	0				3	0	0			0							0
672000	34	29	19	16																				0	0				3	0	0			0							0
676000	34	29	19	16																				0	0				4	0	0			0							0
680000	34	29	19	15																				0	0				4	0	0			0							0
684000	33	29	19	15																				0	0				4	0	0			0							0
688000	33	29	18	15																				0	0				4	0	0			0							0
692000	33	29	17	15																				0	0				4	0	0			0							0
696000	33	28	17	15																				0	0				4	0	0			0							0
700000	33	27	17	15																				0	0				4	0	0			0							0
704000	33	27	17	15																				0	0				4	0	0			0							0
708000	33	27	17	15																				0	0				4	0	0			0							0
712000	33	27	17	15																				0	0				4	0	0			0							0
716000	33	27	17	15																				0	0				4	0	0			0							0
720000	33	27	17	15																				0	0				4	0	0			0							0
724000	32	27	17	15																				0	0				4	0	0			0							0
728000	32	27	17	15																				0	0				4	0	0			0							0
732000	32	27	17	15																				0	0				4	0	0			0							0
736000	32	27	17	15																				0	0				4	0	0			0							0
740000	32	27	17	15																				0	0				4	0	0			0							0
744000	32	27	17	15																				0	0				4	0	0			0							0
748000	32	27	17	15																				0	0				4	0	0			0							0
752000	32	27	17	15																				0	0				4	0	0			0							0
756000	32	27	17	15																				0	0				4	0	0			0							0
760000	32	27	17	15																				0	0				4	0	0			0							0
764000	32	27	16	14																				0	0				5	0	0			0							0
768000	32	27	16	14																				0	0				5	0	0			0							0
772000	32	27	16	14																				0	0				5	0	0			0							0
776000	32	27	16	14																				0	0				5	0	0			0							0
780000	32	27	16	14																				0	0				5	0	0			0							0
784000	32	27	16	14																				0	0				5	0	0			0							0
788000	32	27	16	14																				0	0				5	0	0			0							0
792000	32	27	16	13																				0	0				5	0	0			0							0
796000	32	26	16	12																				0	0				5	0	0			0							0
800000	31	25	16	12																				0	0				5	0	0			0							0
804000	31	22	15	12																				0	0				5	0	0			0							0
808000	31	22	15	12																				0	0				5	0	0			0							0
812000	30	22	15	10																				0	0				5	0	0			0							0
816000	30	22	15	10																				0	0				5	0	0			0							0
820000	30	22	15	9																				0	0				5	0	0			0							0
824000	30	22	15	8																				0	0				5	0	0			0							0
828000	30	22	15	8																				0	0				5	0	0			0							0
832000	30	22	14	8																				0	0				5	0	0			0							0
836000	30	22	14	8																				0	0				5	0	0			0							0
840000	30	22	14	8																				0	0				5	0	0			0							0
844000	30	22	14	7																				0	0				5	0	0			0							0
848000	30	22	14	6																				0	0				5	0	0			0							0
852000	30	22	14	5																				0	0				5	0	0			0							0
856000	30	22	14	5																				0	0				5	0	0			0							0
860000	30	22	14	5																				0	0				5	0	0			0							0
864000	30	22	14	5																				0	0				5	0	0			0							0
868000	30	22	14	5																				0	0				5	0	0			0							0
872000	30	22	14	5																				0	0				5	0	0			0							0
876000	30	21	14	5																				0	0				5	0	0			0							0
880000	30	21	14	5																				0	0				5	0	0			0							0
884000	30	21	14	5																				0	0				5	0	0			0							0
888000	29	21	14	5																				0	0				5	0	0			0							0
892000	29	21	14	5																				0	0				5	0	0			0							0
896000	28	20	14	5																				0	0				5	0	0			0							0
900000	28	20	14	5																				0	0				5	0	0			0							0
904000	28	20	14	5																				0	0				5	0	0			0							0
908000	28	20	14	5																				0	0				5	0	0			0							0
912000	28	20	14	5																				0	0				5	0	0			0							0
916000	28	20	14	5																				0	0				5	0	0			0							0
920000	28	20	14	5																				0	0				5	0	0			0							0
924000	28	20	14	5																				0	0				5	0	0			0							0
928000	28	20	14	5																				0	0				5	0	0			0							0
932000	28	20	14	5																				0	0				5	0	0			0							0
936000	28	20	14	5																				0	0				5	0	0			0							0
940000	28	20	14	5																				0	0				5	0	0			0							0
944000	28	20	14	5																				0	0				5	0	0			0							0
948000	28	20	14	5																				0	0				5	0	0			0							0
952000	27	20	14	5																				0	0				5	0	0			0							0
956000	27	20	14	5																				0	0				5	0	0			0							0
960000	27	20	14	5																				0	0				5	0	0			0							0
964000	27	20	14	5																				0	0				5	0	0			0							0
968000	27	20	14	5																				0	0				5	0	0			0							0
972000	27	20	14	5																				0	0				5	0	0			0							0
976000	26	20	14	5																				0	0				5	0	0			0							0
980000	26	20	14	5																				0	0				5	0	0			0							0
984000	26	20	14	5																				0	0				5	0	0			0							0
988000	26	20	12	5																				0	0				5	0	0			0							0
992000	26	20	12	5																				0	0				5	0	0			0							0
996000	26	20	12	4																				0	0				5	0	0			0							0
1000000	26	20	12	4																				0	0				5	0	0			0							0
1004000	26	20	12	4																				0	0				5	0	0			0							0
1008000	26	20	11	4																				0	0				5	0	0			0							0
1012000	26	18	11	4																				0	0				5	0	0			0							0
1016000	26	18	11	4																				0	0				5	0	0			0							0
1020000	26	18	11	4																				0	0				5	0	0			0							0
1024000	26	18	11	4																				0	0				5	0	0			0							0
1028000	26	18	11	4																				0	0				5	0	0			0							0
1032000	25	18	11	4																				0	0				5	0	0			0							0
1036000	25	18	10	4																				0	0				5	0	0			0							0
1040000	25	18	10	4																				0	0				5	0	0			0							0
1044000	25	18	10	4																				0	0				5	0	0			0							0
1048000	25	18	10	4																				0	0				5	0	0			0							0
1052000	25	18	10	4																				0	0				5	0	0			0							0
1056000	25	18	10	4																				0	0				6	0	0			0							0
1060000	25	18	9	4																				0	0				6	0	0			0							0
1064000	25	18	9	3																				0	0				6	0	0			0							0
1068000	25	18	9	3																				0	0				6	0	0			0							0
1072000	25	18	9	3																				0	0				6	0	0			0							0
1076000	25	18	9	3																				0	0				6	0	0			0							0
1080000	25	18	9	3																				0	0				6	0	0			0							0
1084000	25	18	9	3																				0	0				6	0	0			0							0
1088000	25	17	9	3																				0	0				6	0	0			0							0
1092000	25	17	9	3																				0	0				6	0	0			0							0
1096000	25	17	9	3																				0	0				6	0	0			0							0
1100000	25	17	9	3																				0	0				6	0	0			0							0
1104000	25	17	9	3																				0	0				6	0	0			0							0
1108000	24	17	9	3																				0	0				6	0	0			0							0
1112000	24	17	9	3																				0	0				6	0	0			0							0
1116000	24	17	9	3																				0	0				6	0	0			0							0
1120000	24	17	9	3																				0	0				6	0	0			0							0
1124000	24	17	9	3																				0	0				6	0	0			0							0
1128000	24	17	9	3																				0	0				6	0	0			0							0
1132000	24	17	9	3																				0	0				6	0	0			0							0
1136000	24	17	9	3																				0	0				6	0	0			0							0
1140000	24	17	9	3																				0	0				6	0	0			0							0
1144000	24	17	9	3																				0	0				6	0	0			0							0
1148000	24	17	9	3																				0	0				6	0	0			0							0
1152000	24	17	9	3																				0	0				6	0	0			0							0
1156000	24	16	9	2																				0	0				6	0	0			0							0
1160000	24	16	9	2																				0	0				6	0	0			0							0
1164000	24	16	9	2																				0	0				6	0	0			0							0
1168000	24	16	9	2																				0	0				6	0	0			0							0
1172000	24	16	9	2																				0	0				6	0	0			0							0
1176000	24	16	8	2																				0	0				6	0	0			0							0
1180000	24	16	8	2																				0	0				6	0	0			0							0
1184000	24	16	8	2																				0	0				6	0	0			0							0
1188000	24	16	8	2																				0	0				6	0	0			0							0
1192000	24	16	8	2																				0	0				6	0	0			0							0
1196000	24	15	8	2																				0	0				6	0	0			0							0
1200000	24	15	8	2																				0	0				6	0	0			0							0
1204000	24	15	8	2																				0	0				6	0	0			0							0
1208000	23	14	8	2																				0	0				6	0	0			0							0
1212000	23	14	8	2																				0	0				6	0	0			0							0
1216000	23	13	8	2																				0	0				6	0	0			0							0
1220000	23	13	8	2																				0	0				6	0	0			0							0
1224000	23	13	8	2																				0	0				6	0	0			0							0
1228000	23	13	7	2																				0	0				6	0	0			0							0
1232000	23	13	7	2																				0	0				6	0	0			0							0
1236000	23	13	7	2																				0	0				6	0	0			0							0
1240000	22	12	7	2																				0	0				6	0	0			0							0
1244000	22	11	7	2																				0	0				6	0	0			0							0
1248000	22	11	7	2																				0	0				6	0	0			0							0
1252000	22	11	7	2																				0	0				6	0	0			0							0
1256000	22	10	7	2																				0	0				6	0	0			0							0
1260000	22	10	7	2																				0	0				6	0	0			0							0
1264000	22	10	7	2																				0	0				6	0	0			0							0
1268000	22	9	7	2																				0	0				6	0	0			0							0
1272000	22	8	7	2																				0	0				6	0	0			0							0
1276000	21	8	7	2																				0	0				6	0	0			0							0
1280000	21	8	7	2																				0	0				6	0	0			0							0
1284000	20	7	7	2																				0	0				6	0	0			0							0
1288000	20	7	7	2																				0	0				6	0	0			0							0
1292000	20	7	7	2																				0	0				6	0	0			0							0
1296000	20	7	7	2																				0	0				6	0	0			0							0
1300000	20	7	7	2																				0	0				6	0	0			0							0
1304000	20	7	7	2																				0	0				6	0	0			0							0
1308000	20	7	7	2																				0	0				6	0	0			0							0
1312000	20	7	7	2																				0	0				6	0	0			0							0
1316000	20	7	7	2																				0	0				6	0	0			0							0
1320000	20	7	7	2																				0	0				6	0	0			0							0
1324000	20	7	7	2																				0	0				6	0	0			0							0
1328000	20	7	7	2																				0	0				6	0	0			0							0
1332000	20	7	7	2																				0	0				6	0	0			0							0
1336000	20	7	7	2																				0	0				6	0	0			0							0
1340000	20	7	7	2																				0	0				6	0	0			0							0
1344000	20	7	7	2																				0	0				6	0	0			0							0
1348000	20	7	7	2																				0	0				6	0	0			0							0
1352000	20	7	7	2																				0	0				6	0	0			0							0
1356000	20	7	7	2																				0	0				6	0	0			0							0
1360000	20	7	7	2																				0	0				6	0	0			0							0
1364000	20	7	7	2																				0	0				6	0	0			0							0
1368000	19	7	7	2																				0	0				6	0	0			0							0
1372000	19	7	7	2																				0	0				6	0	0			0							0
1376000	19	7	6	2																				0	0				6	0	0			0							0
1380000	19	7	6	2																				0	0				6	0	0			0							0
1384000	19	7	6	2																				0	0				6	0	0			0							0
1388000	19	7	6	2																				0	0				6	0	0			0							0
1392000	19	7	6	2																				0	0				6	0	0			0							0
1396000	19	7	6	2																				0	0				6	0	0			0							0
1400000	19	7	6	2																				0	0				6	0	0			0							0
1404000	19	7	6	2																				0	0				6	0	0			0							0
1408000	19	7	6	2																				0	0				6	0	0			0							0
1412000	19	7	6	2																				0	0				6	0	0			0							0
1416000	19	7	6	2																				0	0				6	0	0			0							0
1420000	19	7	6	2																				0	0				6	0	0			0							0
1424000	19	7	6	2																				0	0				6	0	0			0							0
1428000	19	7	6	2																				0	0				6	0	0			0							0
1432000	19	7	6	2																				0	0				6	0	0			0							0
1436000	19	7	6	2																				0	0				6	0	0			0							0
1440000	19	7	6	2																				0	0				6	0	0			0							0
1444000	19	7	6	2																				0	0				6	0	0			0							0
1448000	19	7	6	2																				0	0				6	0	0			0							0
1452000	19	7	6	2																				0	0				6	0	0			0							0
1456000	19	7	6	2																				0	0				6	0	0			0							0
1460000	19	7	6	2																				0	0				6	0	0			0							0
1464000	19	7	6	2																				0	0				6	0	0			0							0
1468000	19	7	6	2																				0	0				6	0	0			0							0
1472000	19	7	6	2																				0	0				6	0	0			0							0
1476000	19	7	6	2																				0	0				6	0	0			0							0
1480000	19	7	6	2																				0	0				6	0	0			0							0
1484000	19	7	6	2																				0	0				6	0	0			0							0
1488000	19	7	6	2																				0	0				6	0	0			0							0
1492000	19	7	6	2																				0	0				6	0	0			0							0
1496000	19	7	6	2																				0	0				6	0	0			0							0
1500000	19	7	6	2																				0	0				6	0	0			0							0
1504000	19	7	6	2																				0	0				6	0	0			0							0
1508000	19	7	6	2																				0	0				6	0	0			0							0
1512000	19	6	6	2																				0	0				6	0	0			0							0
1516000	19	6	6	2																				0	0				6	0	0			0							0
1520000	19	6	6	2																				0	0				6	0	0			0							0
1524000	19	6	6	2																				0	0				6	0	0			0							0
1528000	19	6	6	2																				0	0				5	0	0			0							0
1532000	19	6	6	2																				0	0				6	0	0			0							0
1536000	19	6	6	2																				0	0				6	0	0			0							0
1540000	19	6	6	2																				0	0				6	0	0			0							0
1544000	19	6	6	2																				0	0				5	0	0			0							0
1548000	19	6	6	2																				0	0				6	0	0			0							0
1552000	19	6	6	2																				0	0				5	0	0			0							0
1556000	19	6	6	2																				0	0				6	0	0			0							0
1560000	19	6	6	2																				0	0				6	0	0			0							0
1564000	19	6	6	2																				0	0				6	0	0			0							0
1568000	18	6	6	2																				0	0				6	0	0			0							0
1572000	18	6	6	2																				0	0				6	0	0			0							0
1576000	18	6	6	2																				0	0				6	0	0			0							0
1580000	18	6	6	2																				0	0				6	0	0			0							0
1584000	18	6	6	2																				0	0				6	0	0			0							0
1588000	18	6	6	2																				0	0				6	0	0			0							0
1592000	18	6	6	2																				0	0				6	0	0			0							0
1596000	18	6	6	2																				0	0				6	0	0			0							0
1600000	18	5	6	1																				0	0				6	0	0			0							0
1604000	18	5	6	1																				0	0				6	0	0			0							0
1608000	18	5	6	1																				0	0				7	0	0			0							0
1612000	18	5	6	1																				0	0				7	0	0			0							0
1616000	18	5	6	1																				0	0				7	0	0			0							0
1620000	18	5	5	1																				0	0				7	0	0			0							0
1624000	18	5	5	1																				0	0				7	0	0			0							0
1628000	18	5	5	1																				0	0				7	0	0			0							0
1632000	18	5	5	1																				0	0				7	0	0			0							0
1636000	18	5	5	1																				0	0				7	0	0			0							0
1640000	18	5	5	1																				0	0				7	0	0			0							0
1644000	18	5	5	1																				0	0				7	0	0			0							0
1648000	18	5	5	1																				0	0				7	0	0			0							0
1652000	18	5	5	1																				0	0				7	0	0			0							0
1656000	18	5	5	1																				0	0				7	0	0			0							0
1660000	18	5	5	1																				0	0				7	0	0			0							0
1664000	18	4	5	1																				0	0				7	0	0			0							0
1668000	18	4	5	1																				0	0				7	0	0			0							0
1672000	18	4	5	1																				0	0				7	0	0			0							0
1676000	18	4	5	1																				0	0				7	0	0			0							0
1680000	18	4	5	1																				0	0				7	0	0			0							0
1684000	18	4	5	1																				0	0				7	0	0			0							0
1688000	18	4	5	1																				0	0				7	0	0			0							0
1692000	18	4	5	1																				0	0				7	0	0			0							0
1696000	18	4	5	1																				0	0				7	0	0			0							0
1700000	18	4	5	1																				0	0				7	0	0			0							0
1704000	18	4	5	1																				0	0				7	0	0			0							0
1708000	18	4	5	1																				0	0				8	0	0			0							0
1712000	18	4	5	1																				0	0				7	0	0			0							0
1716000	18	4	5	1																				0	0				8	0	0			0							0
1720000	18	4	5	1																				0	0				8	0	0			0							0
1724000	18	4	5	1																				0	0				8	0	0			0							0
1728000	18	4	5	1																				0	0				7	0	0			0							0
1732000	18	4	5	1																				0	0				8	0	0			0							0
1736000	18	4	5	1																				0	0				8	1	0			0							0
1740000	18	4	5	1																				0	0				8	1	0			0							0
1744000	18	4	5	1																				0	0				8	1	0			0							0
1748000	18	4	5	1																				0	0				7	1	0			0							0
1752000	18	4	5	1																				0	0				8	1	0			0							0
1756000	18	4	5	1																				0	0				8	1	0			0							0
1760000	17	4	5	1																				0	0				8	1	0			0							0
1764000	17	4	5	1																				0	0				8	1	0			0							0
1768000	17	4	5	1																				0	0				9	1	0			0							0
1772000	16	4	5	1																				0	0				8	1	0			0							0
1776000	16	4	5	1																				0	0				9	1	0			0							0
1780000	16	4	5	1																				0	0				9	1	0			0							0
1784000	16	4	5	1																				0	0				9	1	0			0							0
1788000	16	4	5	1																				0	0				9	1	0			0							0
1792000	16	4	5	1																				0	0				9	1	0			0							0
1796000	16	4	5	1																				0	0				9	1	0			0							0
1800000	16	4	5	1																				0	0				9	1	0			0							0
1804000	15	4	5	1																				0	0				9	1	0			0							0
1808000	15	4	5	1																				0	0				9	1	0			0							0
1812000	15	4	5	1																				0	0				9	1	0			0							0
1816000	15	4	5	1																				0	0				9	1	0			0							0
1820000	15	4	5	1																				0	0				9	1	0			0							0
1824000	15	4	5	1																				0	0				9	1	0			0							0
1828000	15	4	5	0																				0	0				9	1	0			0							0
1832000	15	4	5	0																				0	0				10	1	0			0							0
1836000	15	4	5	0																				0	0				10	1	0			0							0
1840000	15	4	5	0																				0	0				10	1	0			0							0
1844000	15	4	5	0																				0	0				10	1	0			0							0
1848000	15	4	5	0																				0	0				10	1	0			0							0
1852000	15	4	5	0																				0	0				10	1	0			0							0
1856000	15	4	5	0																				0	0				11	1	0			0							0
1860000	15	4	5	0																				0	0				10	1	0			0							0
1864000	15	4	5	0																				0	0				11	1	0			0							0
1868000	15	4	5	0																				0	0				11	1	0			0							0
1872000	15	4	5	0																				0	0				11	1	0			0							0
1876000	15	4	4	0																				0	0				11	1	0			0							0
1880000	15	4	4	0																				0	0				11	1	0			0							0
1884000	15	4	4	0																				0	0				10	1	0			0							0
1888000	15	4	4	0																				0	0				10	1	0			0							0
1892000	15	4	4	0																				0	0				10	1	0			0							0
1896000	15	4	4	0																				0	0				11	1	0			0							0
1900000	15	4	4	0																				0	0				11	1	0			0							0
1904000	15	4	4	0																				0	0				11	1	0			0							0
1908000	15	4	4	0																				0	0				11	1	0			0							0
1912000	15	4	4	0																				0	0				11	1	0			0							0
1916000	13	4	4	0																				0	0				11	1	0			0							0
1920000	12	4	4	0																				0	0				11	1	0			0							0
1924000	12	4	4	0																				0	0				11	1	0			0							0
1928000	12	4	4	0																				0	0				11	1	0			0							0
1932000	12	4	4	0																				0	0				10	1	0			0							0
1936000	12	4	4	0																				0	0				10	1	0			0							0
1940000	12	4	4	0																				0	0				10	1	0			0							0
1944000	12	4	4	0																				0	0				10	1	0			0							0
1948000	12	4	4	0																				0	0				9	1	0			0							0
1952000	11	4	4	0																				0	0				10	1	0			0							0
1956000	11	4	4	0																				0	0				10	1	0			0							0
1960000	11	4	4	0																				0	0				10	1	0			0							0
1964000	11	4	4	0																				0	0				10	1	0			0							0
1968000	11	4	4	0																				0	0				9	1	0			0							0
1972000	11	4	4	0																				0	0				10	1	0			0							0
1976000	11	4	4	0																				0	0				10	1	0			0							0
1980000	11	4	4	0																				0	0				9	1	0			0							0
1984000	11	4	4	0																				0	0				10	1	0			0							0
1988000	11	4	4	0																				0	0				10	1	0			0							0
1992000	11	4	4	0																				0	0				10	1	0			0							0
1996000	11	4	4	0																				0	0				9	1	0			0							0
2000000	11	4	4	0																				0	0				10	1	0			0							0
2004000	11	4	4	0																				0	0				10	1	0			0							0
2008000	11	4	4	0																				0	0				11	1	0			0							0
2012000	11	4	4	0																				0	0				11	1	0			0							0
2016000	11	4	4	0																				0	0				11	1	0			0							0
2020000	11	4	4	0																				0	0				11	1	0			0							0
2024000	11	4	4	0																				0	0				12	1	0			0							0
2028000	11	4	4	0																				0	0				12	1	0			0							0
2032000	11	4	4	0																				0	0				12	1	0			0							0
2036000	11	4	4	0																				0	0				12	1	0			0							0
2040000	11	4	4	0																				0	0				12	1	0			0							0
2044000	11	4	4	0																				0	0				12	1	0			0							0
2048000	11	4	4	0																				0	0				12	1	0			0							0
2052000	11	4	4	0																				0	0				12	1	0			0							0
2056000	11	4	4	0																				0	0				12	1	0			0							0
2060000	11	4	4	0																				0	0				12	1	0			0							0
2064000	10	4	4	0																				0	0				12	1	0			0							0
2068000	10	4	4	0																				0	0				12	1	0			0							0
2072000	10	4	4	0																				0	0				12	1	0			0							0
2076000	10	4	4	0																				0	0				12	1	0			0							0
2080000	10	4	4	0																				0	0				12	1	0			0							0
2084000	10	4	4	0																				0	0				12	1	0			0							0
2088000	10	4	4	0																				0	0				12	1	0			0							0
2092000	10	4	4	0																				0	0				12	1	0			0							0
2096000	10	4	4	0																				0	0				12	1	0			0							0
2100000	10	4	4	0																				0	0				12	1	0			0							0
2104000	10	4	4	0																				0	0				12	1	0			0							0
2108000	10	4	4	0																				0	0				12	1	0			0							0
2112000	10	4	4	0																				0	0				12	1	0			0							0
2116000	10	4	4	0																				0	0				12	1	0			0							0
2120000	10	4	4	0																				0	0				12	1	0			0							0
2124000	10	4	4	0																				0	0				12	1	0			0							0
2128000	10	4	4	0																				0	0				12	1	0			0							0
2132000	10	4	4	0																				0	0				12	1	0			0							0
2136000	10	4	4	0																				0	0				12	1	0			0							0
2140000	9	4	4	0																				0	0				13	1	0			0							0
2144000	9	4	4	0																				0	0				13	1	0			0							0
2148000	9	4	4	0																				0	0				13	1	0			0							0
2152000	9	4	4	0																				0	0				13	1	0			0							0
2156000	9	4	4	0																				0	0				13	1	0			0							0
2160000	9	4	4	0																				0	0				13	1	0			0							0
2164000	9	4	4	0																				0	0				12	1	0			0							0
2168000	9	4	4	0																				0	0				13	1	0			0							0
2172000	9	4	4	0																				0	0				13	1	0			0							0
2176000	9	4	4	0																				0	0				13	1	0			0							0
2180000	9	4	4	0																				0	0				13	1	0			0							0
2184000	9	4	4	0																				0	0				13	1	0			0							0
2188000	9	4	4	0																				0	0				13	1	0			0							0
2192000	9	4	4	0																				0	0				13	1	0			0							0
2196000	9	4	4	0																				0	0				13	1	0			0							0
2200000	9	4	4	0																				0	0				13	1	0			0							0
2204000	9	4	4	0																				0	0				12	1	0			0							0
2208000	9	3	4	0																				0	0				13	1	0			0							0
2212000	9	3	4	0																				0	0				13	1	0			0							0
2216000	9	3	4	0																				0	0				13	1	0			0							0
2220000	9	3	4	0																				0	0				13	1	0			0							0
2224000	9	3	4	0																				0	0				13	1	0			0							0
2228000	9	3	4	0																				0	0				13	1	0			0							0
2232000	9	3	4	0																				0	0				13	1	0			0							0
2236000	9	2	4	0																				0	0				13	1	0			0							0
2240000	9	2	4	0																				0	0				13	1	0			0							0
2244000	9	2	4	0																				0	0				13	1	0			0							0
2248000	9	2	4	0																				0	0				13	1	0			0							0
2252000	9	2	4	0																				0	0				13	1	0			0							0
2256000	9	2	4	0																				0	0				13	1	0			0							0
2260000	8	2	4	0																				0	0				13	1	0			0							0
2264000	8	2	4	0																				0	0				13	1	0			0							0
2268000	8	2	4	0																				0	0				13	1	0			0							0
2272000	8	2	4	0																				0	0				13	1	0			0							0
2276000	8	2	4	0																				0	0				13	1	0			0							0
2280000	8	2	4	0																				0	0				13	1	0			0							0
2284000	8	2	4	0																				0	0				13	1	0			0							0
2288000	8	2	4	0																				0	0				13	1	0			0							0
2292000	8	2	4	0																				0	0				13	1	0			0							0
2296000	8	2	4	0																				0	0				13	1	0			0							0
2300000	8	2	4	0																				0	0				14	1	0			0							0
2304000	8	2	4	0																				0	0				14	1	0			0							0
2308000	8	2	4	0																				0	0				14	1	0			0							0
2312000	8	2	4	0																				0	0				14	1	0			0							0
2316000	8	2	4	0																				0	0				15	1	0			0							0
2320000	8	2	4	0																				0	0				14	1	0			0							0
2324000	8	2	4	0																				0	0				15	1	0			0							0
2328000	8	2	3	0																				0	0				15	1	0			0							0
2332000	8	2	3	0																				0	0				14	1	0			0							0
2336000	8	2	3	0																				0	0				15	1	0			0							0
2340000	8	2	3	0																				0	0				15	1	0			0							0
2344000	8	2	3	0																				0	0				15	1	0			0							0
2348000	8	2	3	0																				0	0				15	1	0			0							0
2352000	7	2	3	0																				0	0				15	1	0			0							0
2356000	7	2	3	0																				0	0				15	1	0			0							0
2360000	7	2	3	0																				0	0				15	1	0			0							0
2364000	7	2	3	0																				0	0				15	1	0			0							0
2368000	7	2	3	0																				0	0				15	1	0			0							0
2372000	7	2	3	0																				0	0				15	1	0			0							0
2376000	7	2	3	0																				0	0				15	1	0			0							0
2380000	7	2	3	0																				0	0				15	1	0			0							0
2384000	7	2	3	0																				0	0				15	1	0			0							0
2388000	7	2	3	0																				0	0				15	1	0			0							0
2392000	7	2	3	0																				0	0				15	1	0			0							0
2396000	7	2	3	0																				0	0				14	1	0			0							0
2400000	7	2	3	0																				0	0				15	1	0			0							0
2404000	7	2	3	0																				0	0				15	1	0			0							0
2408000	7	2	3	0																				0	0				15	1	0			0							0
2412000	7	2	3	0																				0	0				15	1	0			0							0
2416000	7	2	3	0																				0	0				15	1	0			0							0
2420000	7	2	3	0																				0	0				15	1	0			0							0
2424000	7	2	3	0																				0	0				16	1	0			0							0
2428000	7	2	3	0																				0	0				16	1	0			0							0
2432000	7	2	3	0																				0	0				16	1	0			0							0
2436000	7	2	3	0																				0	0				16	1	0			0							0
2440000	7	2	3	0																				0	0				16	1	0			0							0
2444000	7	2	3	0																				0	0				16	1	0			0							0
2448000	7	2	3	0																				0	0				16	1	0			0							0
2452000	7	2	3	0																				0	0				16	1	0			0							0
2456000	7	2	3	0																				0	0				16	1	0			0							0
2460000	7	2	3	0																				0	0				16	1	0			0							0
2464000	7	1	3	0																				0	0				16	1	0			0							0
2468000	7	1	3	0																				0	0				16	1	0			0							0
2472000	7	1	3	0																				0	0				15	1	0			0							0
2476000	7	1	3	0																				0	0				16	1	0			0							0
2480000	7	1	3	0																				0	0				17	1	0			0							0
2484000	7	1	3	0																				0	0				17	1	0			0							0
2488000	7	1	3	0																				0	0				17	1	0			0							0
2492000	7	1	3	0																				0	0				16	1	0			0							0
2496000	7	1	3	0																				0	0				17	1	0			0							0
2500000	7	1	3	0																				0	0				17	1	0			0							0
2504000	7	1	3	0																				0	0				16	1	0			0							0
2508000	7	1	3	0																				0	0				15	1	0			0							0
2512000	7	1	3	0																				0	0				16	1	0			0							0
2516000	7	1	3	0																				0	0				16	1	0			0							0
2520000	7	1	3	0																				0	0				16	1	0			0							0
2524000	7	1	3	0																				0	0				16	1	0			0							0
2528000	7	1	3	0																				0	0				16	1	0			0							0
2532000	7	1	3	0																				0	0				16	1	0			0							0
2536000	7	1	3	0																				0	0				16	1	0			0							0
2540000	7	1	3	0																				0	0				16	1	0			0							0
2544000	7	1	3	0																				0	0				16	1	0			0							0
2548000	7	1	3	0																				0	0				16	1	0			0							0
2552000	7	1	3	0																				0	0				16	1	0			0							0
2556000	7	1	3	0																				0	0				16	1	0			0							0
2560000	7	1	3	0																				0	0				16	1	0			0							0
2564000	7	1	3	0																				0	0				16	1	0			0							0
2568000	7	1	3	0																				0	0				16	1	0			0							0
2572000	7	1	3	0																				0	0				16	1	0			0							0
2576000	7	1	3	0																				0	0				16	1	0			0							0
2580000	7	1	3	0																				0	0				16	1	0			0							0
2584000	7	1	3	0																				0	0				16	1	0			0							0
2588000	7	1	3	0																				0	0				16	1	0			0							0
2592000	7	1	3	0																				0	0				16	1	0			0							0
2596000	7	1	3	0																				0	0				16	1	0			0							0
2600000	7	1	3	0																				0	0				16	1	0			0							0
2604000	7	1	3	0																				0	0				16	1	0			0							0
2608000	7	1	3	0																				0	0				16	1	0			0							0
2612000	7	1	3	0																				0	0				16	1	0			0							0
2616000	7	1	3	0																				0	0				16	1	0			0							0
2620000	7	1	3	0																				0	0				15	1	0			0							0
2624000	7	1	3	0																				0	0				16	1	0			0							0
2628000	7	1	3	0																				0	0				15	1	0			0							0
2632000	7	1	3	0																				0	0				16	1	0			0							0
2636000	7	1	3	0																				0	0				16	1	0			0							0
2640000	7	1	3	0																				0	0				17	1	0			0							0
2644000	7	1	3	0																				0	0				19	1	0			0							0
2648000	7	1	3	0																				0	0				19	1	0			0							0
2652000	7	1	3	0																				0	0				19	1	0			0							0
2656000	7	1	3	0																				0	0				19	1	0			0							0
2660000	7	1	3	0																				0	0				20	1	0			0							0
2664000	7	1	3	0																				0	0				20	1	0			0							0
2668000	7	1	3	0																				0	0				19	1	0			0							0
2672000	7	1	3	0																				0	0				20	1	0			0							0
2676000	7	1	3	0																				0	0				19	1	0			0							0
2680000	7	1	3	0																				0	0				19	1	0			0							0
2684000	7	1	3	0																				0	0				19	1	0			0							0
2688000	7	1	3	0																				0	0				19	1	0			0							0
2692000	7	1	3	0																				0	0				19	1	0			0							0
2696000	7	1	3	0																				0	0				19	1	0			0							0
2700000	7	1	3	0																				0	0				19	1	0			0							0
2704000	7	1	3	0																				0	0				19	1	0			0							0
2708000	7	1	3	0																				0	0				20	1	0			0							0
2712000	7	1	3	0																				0	0				19	1	0			0							0
2716000	7	1	3	0																				0	0				20	1	0			0							0
2720000	7	1	3	0																				0	0				20	1	0			0							0
2724000	7	1	3	0																				0	0				20	1	0			0							0
2728000	7	1	3	0																				0	0				19	1	0			0							0
2732000	7	1	3	0																				0	0				20	1	0			0							0
2736000	7	1	3	0																				0	0				20	1	0			0							0
2740000	7	1	3	0																				0	0				20	1	0			0							0
2744000	7	1	3	0																				0	0				20	1	0			0							0
2748000	7	1	3	0																				0	0				20	1	0			0							0
2752000	7	1	3	0																				0	0				20	1	0			0							0
2756000	7	1	3	0																				0	0				19	1	0			0							0
2760000	7	1	3	0																				0	0				19	1	0			0							0
2764000	7	1	3	0																				0	0				18	1	0			0							0
2768000	7	1	3	0																				0	0				20	1	0			0							0
2772000	7	1	3	0																				0	0				19	1	0			0							0
2776000	7	1	3	0																				0	0				19	1	0			0							0
2780000	7	1	3	0																				0	0				20	1	0			0							0
2784000	7	1	3	0																				0	0				20	1	0			0							0
2788000	7	1	3	0																				0	0				20	1	0			0							0
2792000	7	1	3	0																				0	0				20	1	0			0							0
2796000	7	1	3	0																				0	0				20	1	0			0							0
2800000	7	1	3	0																				0	0				18	1	0			0							0
2804000	7	1	3	0																				0	0				20	1	0			0							0
2808000	7	1	3	0																				0	0				19	1	0			0							0
2812000	7	1	3	0																				0	0				20	1	0			0							0
2816000	7	1	3	0																				0	0				19	1	0			0							0
2820000	7	1	3	0																				0	0				19	1	0			0							0
2824000	7	1	3	0																				0	0				19	1	0			0							0
2828000	7	1	3	0																				0	0				19	1	0			0							0
2832000	7	1	3	0																				0	0				19	1	0			0							0
2836000	7	1	3	0																				0	0				19	1	0			0							0
2840000	7	1	3	0																				0	0				18	1	0			0							0
2844000	7	1	3	0																				0	0				19	1	0			0							0
2848000	7	1	3	0																				0	0				20	1	0			0							0
2852000	7	1	3	0																				0	0				20	1	0			0							0
2856000	7	1	3	0																				0	0				19	1	0			0							0
2860000	7	1	3	0																				0	0				18	1	0			0							0
2864000	7	1	3	0																				0	0				18	1	0			0							0
2868000	7	1	3	0																				0	0				19	1	0			0							0
2872000	7	1	3	0																				0	0				19	1	0			0							0
2876000	7	1	3	0																				0	0				18	1	0			0							0
2880000	7	1	3	0																				0	0				18	1	0			0							0
2884000	7	1	3	0																				0	0				19	1	0			0							0
2888000	7	1	3	0																				0	0				19	1	0			0							0
2892000	7	1	3	0																				0	0				20	1	0			0							0
2896000	7	1	3	0																				0	0				19	1	0			0							0
2900000	7	1	3	0																				0	0				19	1	0			0							0
2904000	7	1	3	0																				0	0				19	1	0			0							0
2908000	7	1	3	0																				0	0				19	1	0			0							0
2912000	7	1	3	0																				0	0				19	1	0			0							0
2916000	7	1	3	0																				0	0				19	1	0			0							0
2920000	7	1	3	0																				0	0				19	1	0			0							0
2924000	7	1	3	0																				0	0				20	1	0			0							0
2928000	7	1	3	0																				0	0				20	1	0			0							0
2932000	6	1	3	0																				0	0				20	1	0			0							0
2936000	6	1	3	0																				0	0				20	1	0			0							0
2940000	6	1	3	0																				0	0				20	1	0			0							0
2944000	6	1	3	0																				0	0				20	1	0			0							0
2948000	6	1	3	0																				0	0				20	1	0			0							0
2952000	6	1	3	0																				0	0				20	1	0			0							0
2956000	6	1	3	0																				0	0				20	1	0			0							0
2960000	6	1	3	0																				0	0				20	1	0			0							0
2964000	6	1	3	0																				0	0				21	1	0			0							0
2968000	6	1	3	0																				0	0				20	1	0			0							0
2972000	6	1	3	0																				0	0				20	1	0			0							0
2976000	6	1	3	0																				0	0				21	1	0			0							0
2980000	6	1	3	0																				0	0				20	1	0			0							0
2984000	6	1	3	0																				0	0				20	1	0			0							0
2988000	6	1	3	0																				0	0				20	1	0			0							0
2992000	6	1	3	0																				0	0				20	1	0			0							0
2996000	6	1	3	0																				0	0				20	1	0			0							0
3000000	6	1	3	0																				0	0				20	1	0			0							0
3004000	5	1	3	0																				0	0				21	1	0			0							0
3008000	5	1	3	0																				0	0				20	1	0			0							0
3012000	5	1	3	0																				0	0				20	1	0			0							0
3016000	5	1	3	0																				0	0				20	1	0			0							0
3020000	5	1	2	0																				0	0				20	1	0			0							0
3024000	5	1	2	0																				0	0				20	1	0			0							0
3028000	5	1	2	0																				0	0				20	1	0			0							0
3032000	5	1	2	0																				0	0				20	1	0			0							0
3036000	5	1	2	0																				0	0				20	1	0			0							0
3040000	5	1	2	0																				0	0				20	1	0			0							0
3044000	5	1	2	0																				0	0				20	1	0			0							0
3048000	5	1	2	0																				0	0				20	1	0			0							0
3052000	5	1	2	0																				0	0				20	1	0			0							0
3056000	5	1	2	0																				0	0				20	1	0			0							0
3060000	5	1	2	0																				0	0				20	1	0			0							0
3064000	5	1	2	0																				0	0				19	1	0			0							0
3068000	5	1	2	0																				0	0				20	1	0			0							0
3072000	5	1	2	0																				0	0				20	1	0			0							0
3076000	5	1	2	0																				0	0				20	1	0			0							0
3080000	5	1	2	0																				0	0				20	1	0			0							0
3084000	5	1	2	0																				0	0				20	1	0			0							0
3088000	5	1	2	0																				0	0				20	1	0			0							0
3092000	5	1	2	0																				0	0				20	1	0			0							0
3096000	5	1	2	0																				0	0				20	1	0			0							0
3100000	5	1	2	0																				0	0				20	1	0			0							0
3104000	5	1	2	0																				0	0				20	1	0			0							0
3108000	5	1	2	0																				0	0				20	1	0			0							0
3112000	5	1	2	0																				0	0				20	1	0			0							0
3116000	5	1	2	0																				0	0				20	1	0			0							0
3120000	5	1	2	0																				0	0				21	1	0			0							0
3124000	5	1	2	0																				0	0				20	1	0			0							0
3128000	5	1	2	0																				0	0				20	1	0			0							0
3132000	5	1	2	0																				0	0				20	1	0			0							0
3136000	5	1	2	0																				0	0				20	1	0			0							0
3140000	5	1	2	0																				0	0				20	1	0			0							0
3144000	5	1	2	0																				0	0				20	1	0			0							0
3148000	5	1	2	0																				0	0				20	1	0			0							0
3152000	5	1	2	0																				0	0				20	1	0			0							0
3156000	5	1	2	0																				0	0				19	1	0			0							0
3160000	5	1	2	0																				0	0				20	1	0			0							0
3164000	5	1	2	0																				0	0				19	1	0			0							0
3168000	5	1	2	0																				0	0				20	1	0			0							0
3172000	5	1	2	0																				0	0				20	1	0			0							0
3176000	5	1	2	0																				0	0				20	1	0			0							0
3180000	5	1	2	0																				0	0				20	1	0			0							0
3184000	5	1	2	0																				0	0				20	1	0			0							0
3188000	5	1	2	0																				0	0				21	1	0			0							0
3192000	5	1	2	0																				0	0				21	1	0			0							0
3196000	5	1	2	0																				0	0				23	1	0			0							0
3200000	5	1	2	0																				0	0				23	1	0			0							0
3204000	5	1	2	0																				0	0				23	1	0			0							0
3208000	5	1	2	0																				0	0				23	1	0			0							0
3212000	5	1	2	0																				0	0				23	1	0			0							0
3216000	5	1	2	0																				0	0				22	1	0			0							0
3220000	5	1	2	0																				0	0				24	1	0			0							0
3224000	5	1	2	0																				0	0				22	1	0			0							0
3228000	5	1	2	0																				0	0				23	1	0			0							0
3232000	5	1	2	0																				0	0				24	1	0			0							0
3236000	5	1	2	0																				0	0				24	1	0			0							0
3240000	5	1	2	0																				0	0				24	1	0			0							0
3244000	5	1	2	0																				0	0				21	1	0			0							0
3248000	5	1	2	0																				0	0				23	1	0			0							0
3252000	5	1	2	0																				0	0				23	1	0			0							0
3256000	5	1	2	0																				0	0				23	1	0			0							0
3260000	5	1	2	0																				0	0				22	1	0			0							0
3264000	5	1	2	0																				0	0				23	1	0			0							0
3268000	5	1	2	0																				0	0				23	1	0			0							0
3272000	5	1	2	0																				0	0				22	1	0			0							0
3276000	5	1	2	0																				0	0				24	1	0			0							0
3280000	5	1	2	0																				0	0				24	1	0			0							0
3284000	5	1	2	0																				0	0				23	1	0			0							0
3288000	5	1	2	0																				0	0				24	1	0			0							0
3292000	5	1	2	0																				0	0				23	1	0			0							0
3296000	5	1	2	0																				0	0				23	1	0			0							0
3300000	5	1	2	0																				0	0				23	1	0			0							0
3304000	5	1	2	0																				0	0				23	1	0			0							0
3308000	5	1	2	0																				0	0				23	1	0			0							0
3312000	5	1	2	0																				0	0				24	1	0			0							0
3316000	5	1	2	0																				0	0				23	1	0			0							0
3320000	5	1	2	0																				0	0				22	1	0			0							0
3324000	5	1	2	0																				0	0				23	1	0			0							0
3328000	5	1	2	0																				0	0				24	1	0			0							0
3332000	5	1	2	0																				0	0				24	1	0			0							0
3336000	5	1	2	0																				0	0				24	1	0			0							0
3340000	5	1	2	0																				0	0				25	1	0			0							0
3344000	5	1	2	0																				0	0				24	1	0			0							0
3348000	5	1	2	0																				0	0				24	1	0			0							0
3352000	5	1	2	0																				0	0				23	1	0			0							0
3356000	5	1	2	0																				0	0				24	1	0			0							0
3360000	5	1	2	0																				0	0				25	1	0			0							0
3364000	5	1	2	0																				0	0				24	1	0			0							0
3368000	5	1	2	0																				0	0				24	1	0			0							0
3372000	5	1	2	0																				0	0				25	1	0			0							0
3376000	5	1	2	0																				0	0				24	1	0			0							0
3380000	5	1	2	0																				0	0				24	1	0			0							0
3384000	5	1	2	0																				0	0				25	1	0			0							0
3388000	5	1	2	0																				0	0				25	1	0			0							0
3392000	5	1	2	0																				0	0				26	1	0			0							0
3396000	5	1	2	0																				0	0				26	1	0			0							0
3400000	5	1	2	0																				0	0				26	1	0			0							0
3404000	5	1	2	0																				0	0				25	1	0			0							0
3408000	5	1	2	0																				0	0				25	1	0			0							0
3412000	5	1	2	0																				0	0				25	1	0			0							0
3416000	5	1	2	0																				0	0				25	1	0			0							0
3420000	5	1	2	0																				0	0				26	1	0			0							0
3424000	5	1	2	0																				0	0				26	1	0			0							0
3428000	5	1	2	0																				0	0				25	1	0			0							0
3432000	5	1	2	0																				0	0				26	1	0			0							0
3436000	5	1	2	0																				0	0				26	1	0			0							0
3440000	5	1	2	0																				0	0				24	1	0			0							0
3444000	5	1	2	0																				0	0				25	1	0			0							0
3448000	5	1	2	0																				0	0				26	1	0			0							0
3452000	5	1	2	0																				0	0				25	1	0			0							0
3456000	5	1	2	0																				0	0				25	1	0			0							0
3460000	5	1	2	0																				0	0				27	1	0			0							0
3464000	5	1	2	0																				0	0				27	1	0			0							0
3468000	5	1	2	0																				0	0				26	1	0			0							0
3472000	5	1	2	0																				0	0				26	1	0			0							0
3476000	5	1	2	0																				0	0				26	1	0			0							0
3480000	5	1	2	0																				0	0				26	1	0			0							0
3484000	5	1	2	0																				0	0				26	1	0			0							0
3488000	5	1	2	0																				0	0				28	1	0			0							0
3492000	5	1	2	0																				0	0				27	1	0			0							0
3496000	5	1	2	0																				0	0				28	1	0			0							0
3500000	5	1	2	0																				0	0				27	1	0			0							0
3504000	5	1	2	0																				0	0				28	1	0			0							0
3508000	5	1	2	0																				0	0				27	1	0			0							0
3512000	5	1	2	0																				0	0				28	1	0			0							0
3516000	5	1	2	0																				0	0				28	1	0			0							0
3520000	5	1	2	0																				0	0				28	1	0			0							0
3524000	5	1	2	0																				0	0				28	1	0			0							0
3528000	5	1	2	0																				0	0				27	1	0			0							0
3532000	5	1	2	0																				0	0				26	1	0			0							0
3536000	5	1	2	0																				0	0				28	1	0			0							0
3540000	5	1	2	0																				0	0				26	1	0			0							0
3544000	5	1	2	0																				0	0				27	1	0			0							0
3548000	5	1	2	0																				0	0				28	1	0			0							0
3552000	5	1	2	0																				0	0				27	1	0			0							0
3556000	5	1	2	0																				0	0				28	1	0			0							0
3560000	5	1	2	0																				0	0				27	1	0			0							0
3564000	5	1	2	0																				0	0				27	1	0			0							0
3568000	5	1	2	0																				0	0				28	1	0			0							0
3572000	5	1	2	0																				0	0				27	1	0			0							0
3576000	5	1	2	0																				0	0				29	1	0			0							0
3580000	5	1	2	0																				0	0				29	1	0			0							0
3584000	5	1	1	0																				0	0				29	1	0			0							0
3588000	5	1	1	0																				0	0				28	1	0			0							0
3592000	5	1	1	0																				0	0				28	1	0			0							0
3596000	5	1	1	0																				0	0				29	1	0			0							0
3600000	4	1	1	0																				0	0				29	1	0			0							0
3604000	4	1	1	0																				0	0				28	1	0			0							0
3608000	4	1	1	0																				0	0				28	1	0			0							0
3612000	4	1	1	0																				0	0				29	1	0			0							0
3616000	4	1	1	0																				0	0				29	1	0			0							0
3620000	4	1	1	0																				0	0				27	1	0			0							0
3624000	4	1	1	0																				0	0				28	1	0			0							0
3628000	4	1	1	0																				0	0				29	1	0			0							0
3632000	4	1	1	0																				0	0				29	1	0			0							0
3636000	4	1	1	0																				0	0				27	1	0			0							0
3640000	4	1	1	0																				0	0				28	1	0			0							0
3644000	4	1	1	0																				0	0				29	1	0			0							0
3648000	4	1	1	0																				0	0				29	1	0			0							0
3652000	4	1	1	0																				0	0				28	1	0			0							0
3656000	4	1	1	0																				0	0				28	1	0			0							0
3660000	4	1	1	0																				0	0				28	1	0			0							0
3664000	4	1	1	0																				0	0				29	1	0			0							0
3668000	4	1	1	0																				0	0				29	1	0			0							0
3672000	4	1	1	0																				0	0				29	1	0			0							0
3676000	4	1	1	0																				0	0				28	1	0			0							0
3680000	4	1	1	0																				0	0				30	1	0			0							0
3684000	4	1	1	0																				0	0				30	1	0			0							0
3688000	4	1	1	0																				0	0				30	1	0			0							0
3692000	4	1	1	0																				0	0				30	1	0			0							0
3696000	4	1	1	0																				0	0				30	1	0			0							0
3700000	4	1	1	0																				0	0				29	1	0			0							0
3704000	4	1	1	0																				0	0				29	1	0			0							0
3708000	4	1	1	0																				0	0				30	1	0			0							0
3712000	4	1	1	0																				0	0				30	1	0			0							0
3716000	4	1	1	0																				0	0				30	1	0			0							0
3720000	4	1	1	0																				0	0				30	1	0			0							0
3724000	4	1	1	0																				0	0				30	1	0			0							0
3728000	4	1	1	0																				0	0				29	1	0			0							0
3732000	4	1	1	0																				0	0				30	1	0			0							0
3736000	4	1	1	0																				0	0				30	1	0			0							0
3740000	4	1	1	0																				0	0				31	1	0			0							0
3744000	4	1	1	0																				0	0				30	1	0			0							0
3748000	4	1	1	0																				0	0				31	1	0			0							0
3752000	3	1	1	0																				0	0				31	1	0			0							0
3756000	3	1	1	0																				0	0				31	1	0			0							0
3760000	3	1	1	0																				0	0				31	1	0			0							0
3764000	3	1	1	0																				0	0				29	1	0			0							0
3768000	3	1	1	0																				0	0				31	1	0			0							0
3772000	3	1	1	0																				0	0				31	1	0			0							0
3776000	3	1	1	0																				0	0				32	1	0			0							0
3780000	3	1	1	0																				0	0				32	1	0			0							0
3784000	3	1	1	0																				0	0				31	1	0			0							0
3788000	3	1	1	0																				0	0				32	1	0			0							0
3792000	3	1	1	0																				0	0				31	1	0			0							0
3796000	3	1	1	0																				0	0				31	1	0			0							0
3800000	3	1	1	0																				0	0				30	1	0			0							0
3804000	3	1	1	0																				0	0				31	1	0			0							0
3808000	3	1	1	0																				0	0				30	1	0			0							0
3812000	3	1	1	0																				0	0				30	1	0			0							0
3816000	3	1	1	0																				0	0				31	1	0			0							0
3820000	3	1	1	0																				0	0				30	1	0			0							0
3824000	3	1	1	0																				0	0				30	1	0			0							0
3828000	3	1	1	0																				0	0				30	1	0			0							0
3832000	3	1	1	0																				0	0				32	1	0			0							0
3836000	3	1	1	0																				0	0				30	1	0			0							0
3840000	3	1	1	0																				0	0				30	1	0			0							0
3844000	3	1	1	0																				0	0				31	1	0			0							0
3848000	3	1	1	0																				0	0				30	1	0			0							0
3852000	3	1	1	0																				0	0				30	1	0			0							0
3856000	3	1	1	0																				0	0				31	1	0			0							0
3860000	3	1	1	0																				0	0				31	1	0			0							0
3864000	3	1	1	0																				0	0				30	1	0			0							0
3868000	3	1	1	0																				0	0				30	1	0			0							0
3872000	3	1	1	0																				0	0				30	1	0			0							0
3876000	3	1	1	0																				0	0				30	1	0			0							0
3880000	3	1	1	0																				0	0				32	1	0			0							0
3884000	3	1	1	0																				0	0				30	1	0			0							0
3888000	3	1	1	0																				0	0				33	1	0			0							0
3892000	3	1	1	0																				0	0				30	1	0			0							0
3896000	3	1	1	0																				0	0				32	1	0			0							0
3900000	3	1	1	0																				0	0				33	1	0			0							1
3904000	3	1	1	0																				0	0				30	1	0			0							1
3908000	3	1	1	0																				0	0				32	1	0			0							1
3912000	3	1	1	0																				0	0				32	1	0			0							1
3916000	3	1	1	0																				0	0				32	1	0			0							1
3920000	3	1	1	0																				0	0				32	1	0			0							1
3924000	3	1	1	0																				0	0				31	1	0			0							1
3928000	3	1	1	0																				0	0				35	1	0			0							1
3932000	3	1	1	0																				0	0				32	1	0			0							1
3936000	3	1	1	0																				0	0				34	1	0			0							1
3940000	3	1	1	0																				0	0				34	1	0			0							1
3944000	3	1	1	0																				0	0				32	1	0			0							1
3948000	3	1	1	0																				0	0				33	1	0			0							1
3952000	3	1	1	0																				0	0				32	1	0			0							1
3956000	3	1	1	0																				0	0				34	1	0			0							1
3960000	3	1	1	0																				0	0				33	1	0			0							1
3964000	3	1	1	0																				0	0				32	1	0			0							1
3968000	3	1	1	0																				0	0				34	1	0			0							1
3972000	3	1	1	0																				0	0				35	1	0			0							1
3976000	3	1	1	0																				0	0				34	1	0			0							1
3980000	3	1	1	0																				0	0				34	1	0			0							1
3984000	3	1	1	0																				0	0				33	1	0			0							1
3988000	3	1	1	0																				0	0				34	1	0			0							1
3992000	3	1	1	0																				0	0				33	1	0			0							1
3996000	3	1	1	0																				0	0				33	1	0			0							1
4000000	3	1	1	0																				0	0				32	1	0			0							1
4004000	3	1	1	0																				0	0				33	1	0			0							1
4008000	3	1	1	0																				0	0				32	1	0			0							1
4012000	3	1	1	0																				0	0				30	1	0			0							1
4016000	3	1	1	0																				0	0				32	1	0			0							1
4020000	3	1	1	0																				0	0				33	1	0			0							1
4024000	3	1	1	0																				0	0				34	1	0			0							1
4028000	3	1	1	0																				0	0				33	1	0			0							1
4032000	3	1	1	0																				0	0				32	1	0			0							1
4036000	3	1	1	0																				0	0				32	1	0			0							1
4040000	3	1	1	0																				0	0				32	1	0			0							1
4044000	3	1	1	0																				0	0				31	1	0			0							1
4048000	3	1	1	0																				0	0				31	1	0			0							1
4052000	3	1	1	0																				0	0				34	1	0			0							1
4056000	3	1	1	0																				0	0				32	1	0			0							1
4060000	3	1	1	0																				0	0				33	1	0			0							1
4064000	3	1	1	0																				0	0				33	1	0			0							1
4068000	3	1	1	0																				0	0				36	1	0			0							1
4072000	3	1	1	0																				0	0				34	1	0			0							1
4076000	3	1	1	0																				0	0				35	1	0			0							1
4080000	3	1	1	0																				0	0				36	1	0			0							1
4084000	3	1	1	0																				0	0				36	1	0			0							1
4088000	3	1	1	0																				0	0				37	1	0			0							1
4092000	3	1	1	0																				0	0				37	1	0			0							1
4096000	3	1	1	0																				0	0				36	1	0			0							1
4100000	3	1	1	0																				0	0				36	1	0			0							1
4104000	3	1	1	0																				0	0				35	1	0			0							1
4108000	3	1	1	0																				0	0				37	1	0			0							1
4112000	3	1	1	0																				0	0				33	1	0			0							1
4116000	3	1	1	0																				0	0				38	1	0			0							1
4120000	3	1	1	0																				0	0				37	1	0			0							1
4124000	3	1	1	0																				0	0				37	1	0			0							1
4128000	3	1	1	0																				0	0				37	1	0			0							1
4132000	3	1	1	0																				0	0				36	1	0			0							1
4136000	3	1	1	0																				0	0				35	1	0			0							1
4140000	3	1	1	0																				0	0				35	1	0			0							1
4144000	3	1	1	0																				0	0				35	1	0			0							1
4148000	3	1	0	0																				0	0				35	1	0			0							1
4152000	3	1	0	0																				0	0				35	1	0			0							1
4156000	3	1	0	0																				0	0				35	1	0			0							1
4160000	3	1	0	0																				0	0				35	1	0			0							1
4164000	3	1	0	0																				0	0				37	1	0			0							1
4168000	3	1	0	0																				0	0				36	1	0			0							1
4172000	3	1	0	0																				0	0				36	1	0			0							1
4176000	3	1	0	0																				0	0				37	1	0			0							1
4180000	3	1	0	0																				0	0				38	1	0			0							1
4184000	3	1	0	0																				0	0				36	1	0			0							1
4188000	3	1	0	0																				0	0				36	1	0			0							1
4192000	3	1	0	0																				0	0				38	1	0			0							1
4196000	3	1	0																					0	0				36	1	0			0							1
4200000	3	1	0	0																				0	0				35	1	0			0							1
4204000	3	1	0	0																				0	0				36	1	0			0							1
4208000	3	1	0	0																				0	0				36	1	0			0							1
4212000	3	1	0	0																				0	0				38	1	0			0							1
4216000	2	1	0	0																				0	0				36	1	0			0							1
4220000	2	1	0	0																				0	0				35	1	0			0							1
4224000	2	1	0	0																				0	0				36	1	0			0							1
4228000	2	1	0	0																				0	0				35	1	0			0							1
4232000	2	1	0	0																				0	0				36	1	0			0							1
4236000	2	1	0	0																				0	0				34	1	0			0							1
4240000	2	1	0	0																				0	0				35	1	0			0							1
4244000	2	1	0	0																				0	0				36	1	0			0							1
4248000	2	1	0	0																				0	0				35	1	0			0							1
4252000	2	1	0	0																				0	0				35	1	0			0							1
4256000	2	1	0	0																				0	0				35	1	0			0							1
4260000	2	1	0	0																				0	0				35	1	0			0							1
4264000	2	1	0	0																				0	0				35	1	0			0							1
4268000	2	1	0	0																				0	0				36	1	0			0							1
4272000	2	1	0	0																				0	0				33	1	0			0							1
4276000	2	1	0	0																				0	0				36	1	0			0							1
4280000	2	1	0	0																				0	0				36	1	0			0							1
4284000	2	1	0	0																				0	0				35	1	0			0							1
4288000	2	1	0	0																				0	0				34	1	0			0							1
4292000	2	1	0	0																				0	0				35	1	0			0							1
4296000	2	1	0	0																				0	0				35	1	0			0							1
4300000	2	1	0	0																				0	0				34	1	0			0							1
4304000	2	1	0	0																				0	0				33	1	0			0							1
4308000	2	1	0	0																				0	0				33	1	0			0							1
4312000	2	1	0	0																				0	0				35	1	0			0							1
4316000	2	1	0	0																				0	0				36	1	0			0							1
4320000	2	1	0	0																				0	0				37	1	0			0							1
4324000	2	1	0	0																				0	0				35	1	0			0							1
4328000	2	1	0	0																				0	0				36	1	0			0							1
4332000	2	1	0	0																				0	0				36	1	0			0							1
4336000	2	1	0	0																				0	0				35	1	0			0							1
4340000	2	1	0	0																				0	0				36	1	0			0							1
4344000	2	1	0	0																				0	0				37	1	0			0							1
4348000	2	1	0	0																				0	0				36	1	0			0							1
4352000	2	1	0	0																				0	0				36	1	0			0							1
4356000	2	1	0	0																				0	0				35	1	0			0							1
4360000	2	1	0	0																				0	0				34	1	0			0							1
4364000	2	1	0	0																				0	0				35	1	0			0							1
4368000	2	1	0	0																				0	0				37	1	0			0							1
4372000	2	1	0	0																				0	0				35	1	0			0							1
4376000	2	1	0	0																				0	0				37	1	0			0							1
4380000	2	1	0	0																				0	0				35	1	0			0							1
4384000	2	1	0	0																				0	0				35	1	0			0							1
4388000	2	1	0	0																				0	0				35	1	0			0							1
4392000	2	1	0	0																				0	0				34	1	0			0							1
4396000	2	1	0	0
4400000	2	1	0	0
[truncated: 3 more columns]

## Sheet: Figure_3_b_d
Figure 3(b) and (d) Change in the number of intact molecules for TSBP
	400K
Timestep	1GPa	2GPa	3GPa	4GPa
32	48	48	48	48
4000	48	48	48	48
8000	48	48	48	48
12000	48	48	47	48
16000	47	46	46	48
20000	47	45	46	48
24000	47	45	46	48
28000	47	45	46	48
32000	47	44	45	48
36000	47	43	45	48
40000	47	43	45	48
44000	47	43	45	48
48000	47	42	45	48
52000	47	42	45	48
56000	46	42	45	48
60000	46	42	45	48
64000	46	42	45	48
68000	46	42	44	48
72000	46	41	44	48
76000	46	41	44	48
80000	46	41	44	47
84000	45	41	44	46
88000	45	41	44	46
92000	45	40	43	46
96000	45	40	43	46
100000	45	39	42	46
104000	45	39	42	46
108000	45	39	42	45
112000	45	39	41	45
116000	44	39	41	45
120000	44	39	41	45
124000	44	39	41	45
128000	44	39	41	45
132000	44	39	41	45
136000	44	39	40	45
140000	44	39	39	45
144000	44	39	39	45
148000	44	38	39	44
152000	44	38	39	44
156000	43	38	39	43
160000	43	38	39	43
164000	43	38	39	43
168000	43	37	39	43
172000	43	37	39	43
176000	43	37	39	43
180000	43	37	39	43
184000	43	37	39	43
188000	43	37	39	43
192000	42	37	39	43
196000	42	37	39	43
200000	42	37	39	43
204000	42	37	38	43
208000	42	37	38	43
212000	42	37	37	43
216000	42	37	37	43
220000	41	37	37	43
224000	41	37	37	42
228000	41	37	37	42
232000	41	37	37	42
236000	41	37	37	42
240000	41	37	37	41
244000	41	37	37	41
248000	41	37	37	41
252000	41	37	37	41
256000	41	37	37	40
260000	41	37	37	40
264000	41	37	37	39
268000	41	37	37	39
272000	41	37	37	39
276000	41	37	37	39
280000	41	37	37	39
284000	41	37	37	39
288000	41	37	37	39
292000	41	37	37	39
296000	41	37	37	39
300000	41	37	37	39
304000	41	37	37	39
308000	41	37	37	39
312000	41	37	37	39
316000	41	37	37	39
320000	41	37	36	39
324000	41	37	36	39
328000	41	37	36	39
332000	41	37	36	39
336000	41	37	36	38
340000	41	37	36	38
344000	41	37	36	38
348000	41	37	36	38
352000	41	37	36	38
356000	41	37	36	38
360000	41	37	36	38
364000	41	37	36	38
368000	40	37	35	38
372000	39	37	35	38
376000	39	37	35	38
380000	39	37	35	38
384000	39	37	35	38
388000	39	37	35	38
392000	39	37	35	38
396000	39	37	35	38
400000	39	37	35	38
400032	39	37	35	38
404000	39	37	34	38
408000	38	37	29	27
412000	37	32	26	24
416000	37	30	26	22
420000	37	30	25	19
424000	36	29	23	16
428000	35	29	22	15
432000	35	29	21	15
436000	35	28	19	15
440000	34	28	18	15
444000	34	27	17	14
448000	34	26	17	13
452000	33	26	16	12
456000	33	26	16	11
460000	33	26	16	11
464000	32	26	16	10
468000	32	26	15	10
472000	31	24	13	10
476000	31	24	13	10
480000	31	23	13	10
484000	31	22	13	10
488000	30	22	13	10
492000	30	22	13	10
496000	29	22	13	10
500000	27	22	13	10
504000	27	22	13	10
508000	27	21	11	10
512000	26	21	11	10
516000	26	21	11	10
520000	26	21	11	9
524000	25	21	11	9
528000	25	21	11	9
532000	25	21	11	9
536000	25	21	11	9
540000	25	21	11	8
544000	25	21	11	8
548000	25	19	11	8
552000	25	19	10	8
556000	25	19	9	8
560000	24	18	9	7
564000	24	18	9	7
568000	24	17	9	7
572000	24	16	9	7
576000	24	16	9	7
580000	24	16	8	7
584000	24	15	8	7
588000	24	15	8	7
592000	24	14	8	7
596000	24	14	8	7
600000	24	14	8	7
604000	24	13	8	7
608000	24	13	8	7
612000	22	13	8	7
616000	22	13	7	7
620000	22	13	7	7
624000	22	13	7	7
628000	20	13	7	7
632000	20	12	7	7
636000	20	12	7	7
640000	20	12	6	7
644000	20	12	6	7
648000	19	12	6	7
652000	19	11	6	7
656000	19	11	5	7
660000	19	11	5	7
664000	19	11	4	7
668000	19	11	4	7
672000	19	11	4	7
676000	18	11	4	7
680000	18	11	4	7
684000	18	11	3	7
688000	18	11	3	7
692000	18	10	3	7
696000	18	10	3	7
700000	17	10	3	7
704000	16	10	3	7
708000	16	10	3	6
712000	16	10	3	6
716000	16	9	3	6
720000	16	9	3	5
724000	16	9	3	5
728000	16	9	3	5
732000	16	9	3	4
736000	16	9	3	4
740000	16	9	3	4
744000	16	8	3	4
748000	16	8	3	4
752000	16	8	3	4
756000	16	8	3	4
760000	16	7	3	4
764000	16	7	3	4
768000	15	7	3	4
772000	14	7	2	4
776000	13	7	2	4
780000	13	7	2	4
784000	13	7	2	4
788000	13	7	2	4
792000	13	7	2	4
796000	13	7	2	4
800000	13	7	2	4
804000	13	7	2	4
808000	13	7	2	4
812000	13	7	2	4
816000	13	7	2	4
820000	13	7	1	4
824000	13	7	1	4
828000	13	7	1	4
832000	13	7	1	4
836000	13	7	1	4
840000	13	7	1	4
844000	13	7	1	4
848000	13	7	1	4
852000	13	7	0	4
856000	13	7	0	4
860000	12	6	0	4
864000	12	6	0	4
868000	12	6	0	4
872000	12	6	0	4
876000	12	6	0	4
880000	12	6	0	4
884000	12	6	0	4
888000	12	6	0	4
892000	12	6	0	4
896000	12	6	0	4
900000	12	6	0	4
904000	12	6	0	4
908000	12	6	0	4
912000	11	6	0	4
916000	11	6	0	4
920000	11	6	0	4
924000	11	6	0	4
928000	11	6	0	4
932000	11	6	0	4
936000	11	6	0	4
940000	11	6	0	4
944000	11	6	0	4
948000	11	6	0	4
952000	11	6	0	4
956000	11	6	0	4
960000	11	6	0	4
964000	11	6	0	4
968000	11	6	0	4
972000	11	6	0	4
976000	11	5	0	4
980000	11	5	0	4
984000	11	5	0	4
988000	11	5	0	4
992000	11	5	0	4
996000	11	5	0	4
1000000	11	5	0	4
1004000	11	5	0	4
1008000	11	5	0	4
1012000	11	5	0	4
1016000	11	5	0	4
1020000	11	5	0	4
1024000	11	5	0	4
1028000	11	5	0	4
1032000	11	5	0	4
1036000	11	5	0	4
1040000	11	5	0	4
1044000	11	5	0	4
1048000	11	5	0	4
1052000	11	5	0	4
1056000	11	5	0	4
1060000	11	5	0	4
1064000	11	5	0	4
1068000	11	5	0	4
1072000	11	5	0	4
1076000	11	5	0	4
1080000	11	5	0	4
1084000	11	5	0	4
1088000	11	5	0	4
1092000	11	5	0	4
1096000	11	5	0	4
1100000	11	5	0	4
1104000	11	5	0	4
1108000	11	5	0	4
1112000	11	5	0	4
1116000	11	5	0	4
1120000	11	5	0	4
1124000	11	5	0	4
1128000	11	5	0	4
1132000	11	5	0	4
1136000	11	5	0	4
1140000	11	5	0	4
1144000	11	5	0	4
1148000	11	5	0	4
1152000	11	5	0	4
1156000	11	5	0	4
1160000	11	5	0	4
1164000	11	5	0	3
1168000	11	5	0	2
1172000	11	5	0	2
1176000	11	5	0	2
1180000	11	5	0	2
1184000	11	5	0	2
1188000	11	5	0	2
1192000	11	5	0	2
1196000	11	5	0	2
1200000	10	5	0	2
1204000	10	5	0	2
1208000	10	5	0	2
1212000	10	5	0	2
1216000	10	5	0	2
1220000	10	5	0	2
1224000	10	5	0	2
1228000	10	5	0	2
1232000	10	4	0	2
1236000	9	4	0	2
1240000	9	4	0	2
1244000	9	4	0	2
1248000	9	4	0	1
1252000	9	4	0	1
1256000	9	4	0	1
1260000	9	4	0	1
1264000	9	4	0	1
1268000	9	4	0	1
1272000	9	4	0	1
1276000	9	4	0	1
1280000	8	4	0	1
1284000	8	4	0	1
1288000	8	4	0	1
1292000	8	4	0	1
1296000	8	4	0	1
1300000	7	4	0	1
1304000	7	4	0	1
1308000	7	4	0	1
1312000	7	4	0	1
1316000	7	4	0	1
1320000	7	4	0	1
1324000	7	4	0	1
1328000	7	4	0	1
1332000	7	3	0	1
1336000	7	3	0	1
1340000	6	3	0	1
1344000	6	3	0	1
1348000	6	3	0	1
1352000	6	3	0	1
1356000	6	3	0	1
1360000	6	3	0	1
1364000	6	3	0	1
1368000	6	3	0	1
1372000	6	3	0	1
1376000	6	3	0	1
1380000	6	3	0	1
1384000	6	3	0	1
1388000	6	3	0	1
1392000	6	3	0	1
1396000	6	3	0	1
1400000	6	3	0	1
1404000	6	3	0	0
1408000	6	3	0	0
1412000	6	3	0	0
1416000	6	3	0	0
1420000	6	3	0	0
1424000	6	3	0	0
1428000	6	3	0	0
1432000	6	3	0	0
1436000	6	3	0	0
1440000	6	3	0	0
1444000	6	3	0	0
1448000	6	3	0	0
1452000	6	3	0	0
1456000	6	3	0	0
1460000	6	3	0	0
1464000	6	3	0	0
1468000	6	3	0	0
1472000	6	3	0	0
1476000	6	3	0	0
1480000	6	3	0	0
1484000	6	2	0	0
1488000	6	2	0	0
1492000	6	2	0	0
1496000	6	2	0	0
1500000	6	2	0	0
1504000	6	2	0	0
1508000	5	2	0	0
1512000	5	2	0	0
1516000	5	2	0	0
1520000	5	2	0	0
1524000	5	2	0	0
1528000	5	2	0	0
1532000	5	2	0	0
1536000	5	2	0	0
1540000	5	2	0	0
1544000	5	2	0	0
1548000	5	2	0	0
1552000	5	2	0	0
1556000	5	2	0	0
1560000	5	2	0	0
1564000	5	2	0	0
1568000	5	2	0	0
1572000	5	2	0	0
1576000	5	2	0	0
1580000	5	2	0	0
1584000	5	2	0	0
1588000	5	2	0	0
1592000	5	2	0	0
1596000	4	2	0	0
1600000	4	2	0	0
1604000	4	2	0	0
1608000	4	2	0	0
1612000	4	2	0	0
1616000	4	2	0	0
1620000	4	2	0	0
1624000	4	2	0	0
1628000	4	2	0	0
1632000	4	2	0	0
1636000	4	2	0	0
1640000	4	2	0	0
1644000	4	2	0	0
1648000	4	2	0	0
1652000	4	2	0	0
1656000	4	2	0	0
1660000	4	2	0	0
1664000	4	2	0	0
1668000	4	2	0	0
1672000	4	2	0	0
1676000	4	2	0	0
1680000	4	2	0	0
1684000	4	2	0	0
1688000	4	2	0	0
1692000	4	2	0	0
1696000	4	2	0	0
1700000	4	2	0	0
1704000	4	2	0	0
1708000	4	2	0	0
1712000	4	2	0	0
1716000	4	2	0	0
1720000	4	2	0	0
1724000	3	2	0	0
1728000	3	2	0	0
1732000	3	2	0	0
1736000	3	2	0	0
1740000	3	2	0	0
1744000	3	2	0	0
1748000	3	2	0	0
1752000	3	2	0	0
1756000	3	2	0	0
1760000	3	2	0	0
1764000	2	2	0	0
1768000	2	2	0	0
1772000	2	2	0	0
1776000	2	2	0	0
1780000	2	2	0	0
1784000	2	2	0	0
1788000	2	2	0	0
1792000	2	2	0	0
1796000	2	2	0	0
1800000	2	2	0	0
1804000	2	2	0	0
1808000	2	2	0	0
1812000	2	2	0	0
1816000	2	2	0	0
1820000	1	2	0	0
1824000	1	2	0	0
1828000	1	2	0	0
1832000	1	2	0	0
1836000	1	2	0	0
1840000	1	2	0	0
1844000	1	2	0	0
1848000	1	2	0	0
1852000	1	2	0	0
1856000	1	1	0	0
1860000	1	1	0	0
1864000	1	1	0	0
1868000	1	1	0	0
1872000	1	1	0	0
1876000	1	1	0	0
1880000	1	1	0	0
1884000	1	1	0	0
1888000	1	1	0	0
1892000	1	1	0	0
1896000	1	1	0	0
1900000	1	1	0	0
1904000	1	1	0	0
1908000	1	1	0	0
1912000	1	1	0	0
1916000	1	1	0	0
1920000	1	1	0	0
1924000	1	1	0	0
1928000	1	1	0	0
1932000	1	1	0	0
1936000	1	1	0	0
1940000	1	1	0	0
1944000	1	1	0	0
1948000	1	1	0	0
1952000	1	1	0	0
1956000	1	1	0	0
1960000	1	1	0	0
1964000	1	1	0	0
1968000	1	1	0	0
1972000	1	1	0	0
1976000	1	1	0	0
1980000	1	1	0	0
1984000	1	1	0	0
1988000	1	1	0	0
1992000	1	1	0	0
1996000	1	1	0	0
2000000	1	1	0	0
2004000	1	1	0	0
2008000	1	1	0	0
2012000	1	1	0	0
2016000	1	1	0	0
2020000	1	1	0	0
2024000	1	1	0	0
2028000	1	1	0	0
2032000	1	1	0	0
2036000	1	1	0	0
2040000	1	1	0	0
2044000	1	1	0	0
2048000	1	1	0	0
2052000	1	1	0	0
2056000	1	1	0	0
2060000	1	1	0	0
2064000	1	1	0	0
2068000	1	1	0	0
2072000	1	1	0	0
2076000	1	1	0	0
2080000	1	1	0	0
2084000	1	1	0	0
2088000	1	1	0	0
2092000	1	1	0	0
2096000	1	1	0	0
2100000	1	1	0	0
2104000	1	1	0	0
2108000	1	1	0	0
2112000	1	1	0	0
2116000	1	1	0	0
2120000	1	1	0	0
2124000	1	1	0	0
2128000	1	1	0	0
2132000	1	1	0	0
2136000	1	1	0	0
2140000	1	1	0	0
2144000	1	1	0	0
2148000	1	1	0	0
2152000	1	1	0	0
2156000	1	1	0	0
2160000	1	1	0	0
2164000	0	1	0	0
2168000	0	1	0	0
2172000	0	1	0	0
2176000	0	1	0	0
2180000	0	1	0	0
2184000	0	1	0	0
2188000	0	1	0	0
2192000	0	1	0	0
2196000	0	1	0	0
2200000	0	1	0	0
2204000	0	1	0	0
2208000	0	1	0	0
2212000	0	1	0	0
2216000	0	1	0	0
2220000	0	1	0	0
2224000	0	1	0	0
2228000	0	1	0	0
2232000	0	1	0	0
2236000	0	1	0	0
2240000	0	1	0	0
2244000	0	1	0	0
2248000	0	1	0	0
2252000	0	1	0	0
2256000	0	1	0	0
2260000	0	1	0	0
2264000	0	1	0	0
2268000	0	1	0	0
2272000	0	1	0	0
2276000	0	1	0	0
2280000	0	1	0	0
2284000	0	1	0	0
2288000	0	1	0	0
2292000	0	1	0	0
2296000	0	1	0	0
2300000	0	1	0	0
2304000	0	1	0	0
2308000	0	1	0	0
2312000	0	1	0	0
2316000	0	1	0	0
2320000	0	1	0	0
2324000	0	1	0	0
2328000	0	1	0	0
2332000	0	1	0	0
2336000	0	1	0	0
2340000	0	1	0	0
2344000	0	1	0	0
2348000	0	1	0	0
2352000	0	1	0	0
2356000	0	1	0	0
2360000	0	1	0	0
2364000	0	1	0	0
2368000	0	1	0	0
2372000	0	1	0	0
2376000	0	1	0	0
2380000	0	1	0	0
2384000	0	1	0	0
2388000	0	1	0	0
2392000	0	1	0	0
2396000	0	1	0	0
2400000	0	1	0	0
2404000	0	1	0	0
2408000	0	1	0	0
2412000	0	1	0	0
2416000	0	1	0	0
2420000	0	1	0	0
2424000	0	1	0	0
2428000	0	1	0	0
2432000	0	1	0	0
2436000	0	1	0	0
2440000	0	1	0	0
2444000	0	1	0	0
2448000	0	1	0	0
2452000	0	1	0	0
2456000	0	1	0	0
2460000	0	1	0	0
2464000	0	1	0	0
2468000	0	1	0	0
2472000	0	1	0	0
2476000	0	1	0	0
2480000	0	1	0	0
2484000	0	1	0	0
2488000	0	1	0	0
2492000	0	1	0	0
2496000	0	1	0	0
2500000	0	1	0	0
2504000	0	1	0	0
2508000	0	1	0	0
2512000	0	1	0	0
2516000	0	1	0	0
2520000	0	1	0	0
2524000	0	1	0	0
2528000	0	1	0	0
2532000	0	1	0	0
2536000	0	1	0	0
2540000	0	1	0	0
2544000	0	1	0	0
2548000	0	1	0	0
2552000	0	1	0	0
2556000	0	1	0	0
2560000	0	1	0	0
2564000	0	1	0	0
2568000	0	1	0	0
2572000	0	1	0	0
2576000	0	1	0	0
2580000	0	1	0	0
2584000	0	1	0	0
2588000	0	1	0	0
2592000	0	1	0	0
2596000	0	1	0	0
2600000	0	1	0	0
2604000	0	1	0	0
2608000	0	1	0	0
2612000	0	1	0	0
2616000	0	1	0	0
2620000	0	1	0	0
2624000	0	1	0	0
2628000	0	1	0	0
2632000	0	1	0	0
2636000	0	1	0	0
2640000	0	1	0	0
2644000	0	1	0	0
2648000	0	1	0	0
2652000	0	1	0	0
2656000	0	1	0	0
2660000	0	1	0	0
2664000	0	1	0	0
2668000	0	1	0	0
2672000	0	1	0	0
2676000	0	1	0	0
2680000	0	1	0	0
2684000	0	1	0	0
2688000	0	1	0	0
2692000	0	1	0	0
2696000	0	1	0	0
2700000	0	1	0	0
2704000	0	1	0	0
2708000	0	0	0	0
2712000	0	0	0	0
2716000	0	0	0	0
2720000	0	0	0	0
2724000	0	0	0	0
2728000	0	0	0	0
2732000	0	0	0	0
2736000	0	0	0	0
2740000	0	0	0	0
2744000	0	0	0	0
2748000	0	0	0	0
2752000	0	0	0	0
2756000	0	0	0	0
2760000	0	0	0	0
2764000	0	0	0	0
2768000	0	0	0	0
2772000	0	0	0	0
2776000	0	0	0	0
2780000	0	0	0	0
2784000	0	0	0	0
2788000	0	0	0	0
2792000	0	0	0	0
2796000	0	0	0	0
2800000	0	0	0	0
2804000	0	0	0	0
2808000	0	0	0	0
2812000	0	0	0	0
2816000	0	0	0	0
2820000	0	0	0	0
2824000	0	0	0	0
2828000	0	0	0	0
2832000	0	0	0	0
2836000	0	0	0	0
2840000	0	0	0	0
2844000	0	0	0	0
2848000	0	0	0	0
2852000	0	0	0	0
2856000	0	0	0	0
2860000	0	0	0	0
2864000	0	0	0	0
2868000	0	0	0	0
2872000	0	0	0	0
2876000	0	0	0	0
2880000	0	0	0	0
2884000	0	0	0	0
2888000	0	0	0	0
2892000	0	0	0	0
2896000	0	0	0	0
2900000	0	0	0	0
2904000	0	0	0	0
2908000	0	0	0	0
2912000	0	0	0	0
2916000	0	0	0	0
2920000	0	0	0	0
2924000	0	0	0	0
2928000	0	0	0	0
2932000	0	0	0	0
2936000	0	0	0	0
2940000	0	0	0	0
2944000	0	0	0	0
2948000	0	0	0	0
2952000	0	0	0	0
2956000	0	0	0	0
2960000	0	0	0	0
2964000	0	0	0	0
2968000	0	0	0	0
2972000	0	0	0	0
2976000	0	0	0	0
2980000	0	0	0	0
2984000	0	0	0	0
2988000	0	0	0	0
2992000	0	0	0	0
2996000	0	0	0	0
3000000	0	0	0	0
3004000	0	0	0	0
3008000	0	0	0	0
3012000	0	0	0	0
3016000	0	0	0	0
3020000	0	0	0	0
3024000	0	0	0	0
3028000	0	0	0	0
3032000	0	0	0	0
3036000	0	0	0	0
3040000	0	0	0	0
3044000	0	0	0	0
3048000	0	0	0	0
3052000	0	0	0	0
3056000	0	0	0	0
3060000	0	0	0	0
3064000	0	0	0	0
3068000	0	0	0	0
3072000	0	0	0	0
3076000	0	0	0	0
3080000	0	0	0	0
3084000	0	0	0	0
3088000	0	0	0	0
3092000	0	0	0	0
3096000	0	0	0	0
3100000	0	0	0	0
3104000	0	0	0	0
3108000	0	0	0	0
3112000	0	0	0	0
3116000	0	0	0	0
3120000	0	0	0	0
3124000	0	0	0	0
3128000	0	0	0	0
3132000	0	0	0	0
3136000	0	0	0	0
3140000	0	0	0	0
3144000	0	0	0	0
3148000	0	0	0	0
3152000	0	0	0	0
3156000	0	0	0	0
3160000	0	0	0	0
3164000	0	0	0	0
3168000	0	0	0	0
3172000	0	0	0	0
3176000	0	0	0	0
3180000	0	0	0	0
3184000	0	0	0	0
3188000	0	0	0	0
3192000	0	0	0	0
3196000	0	0	0	0
3200000	0	0	0	0
3204000	0	0	0	0
3208000	0	0	0	0
3212000	0	0	0	0
3216000	0	0	0	0
3220000	0	0	0	0
3224000	0	0	0	0
3228000	0	0	0	0
3232000	0	0	0	0
3236000	0	0	0	0
3240000	0	0	0	0
3244000	0	0	0	0
3248000	0	0	0	0
3252000	0	0	0	0
3256000	0	0	0	0
3260000	0	0	0	0
3264000	0	0	0	0
3268000	0	0	0	0
3272000	0	0	0	0
3276000	0	0	0	0
3280000	0	0	0	0
3284000	0	0	0	0
3288000	0	0	0	0
3292000	0	0	0	0
3296000	0	0	0	0
3300000	0	0	0	0
3304000	0	0	0	0
3308000	0	0	0	0
3312000	0	0	0	0
3316000	0	0	0	0
3320000	0	0	0	0
3324000	0	0	0	0
3328000	0	0	0	0
3332000	0	0	0	0
3336000	0	0	0	0
3340000	0	0	0	0
3344000	0	0	0	0
3348000	0	0	0	0
3352000	0	0	0	0
3356000	0	0	0	0
3360000	0	0	0	0
3364000	0	0	0	0
3368000	0	0	0	0
3372000	0	0	0	0
3376000	0	0	0	0
3380000	0	0	0	0
3384000	0	0	0	0
3388000	0	0	0	0
3392000	0	0	0	0
3396000	0	0	0	0
3400000	0	0	0	0
3404000	0	0	0	0
3408000	0	0	0	0
3412000	0	0	0	0
3416000	0	0	0	0
3420000	0	0	0	0
3424000	0	0	0	0
3428000	0	0	0	0
3432000	0	0	0	0
3436000	0	0	0	0
3440000	0	0	0	0
3444000	0	0	0	0
3448000	0	0	0	0
3452000	0	0	0	0
3456000	0	0	0	0
3460000	0	0	0	0
3464000	0	0	0	0
3468000	0	0	0	0
3472000	0	0	0	0
3476000	0	0	0	0
3480000	0	0	0	0
3484000	0	0	0	0
3488000	0	0	0	0
3492000	0	0	0	0
3496000	0	0	0	0
3500000	0	0	0	0
3504000	0	0	0	0
3508000	0	0	0	0
3512000	0	0	0	0
3516000	0	0	0	0
3520000	0	0	0	0
3524000	0	0	0	0
3528000	0	0	0	0
3532000	0	0	0	0
3536000	0	0	0	0
3540000	0	0	0	0
3544000	0	0	0	0
3548000	0	0	0	0
3552000	0	0	0	0
3556000	0	0	0	0
3560000	0	0	0	0
3564000	0	0	0	0
3568000	0	0	0	0
3572000	0	0	0	0
3576000	0	0	0	0
3580000	0	0	0	0
3584000	0	0	0	0
3588000	0	0	0	0
3592000	0	0	0	0
3596000	0	0	0	0
3600000	0	0	0	0
3604000	0	0	0	0
3608000	0	0	0	0
3612000	0	0	0	0
3616000	0	0	0	0
3620000	0	0	0	0
3624000	0	0	0	0
3628000	0	0	0	0
3632000	0	0	0	0
3636000	0	0	0	0
3640000	0	0	0	0
3644000	0	0	0	0
3648000	0	0	0	0
3652000	0	0	0	0
3656000	0	0	0	0
3660000	0	0	0	0
3664000	0	0	0	0
3668000	0	0	0	0
3672000	0	0	0	0
3676000	0	0	0	0
3680000	0	0	0	0
3684000	0	0	0	0
3688000	0	0	0	0
3692000	0	0	0	0
3696000	0	0	0	0
3700000	0	0	0	0
3704000	0	0	0	0
3708000	0	0	0	0
3712000	0	0	0	0
3716000	0	0	0	0
3720000	0	0	0	0
3724000	0	0	0	0
3728000	0	0	0	0
3732000	0	0	0	0
3736000	0	0	0	0
3740000	0	0	0	0
3744000	0	0	0	0
3748000	0	0	0	0
3752000	0	0	0	0
3756000	0	0	0	0
3760000	0	0	0	0
3764000	0	0	0	0
3768000	0	0	0	0
3772000	0	0	0	0
3776000	0	0	0	0
3780000	0	0	0	0
3784000	0	0	0	0
3788000	0	0	0	0
3792000	0	0	0	0
3796000	0	0	0	0
3800000	0	0	0	0
3804000	0	0	0	0
3808000	0	0	0	0
3812000	0	0	0	0
3816000	0	0	0	0
3820000	0	0	0	0
3824000	0	0	0	0
3828000	0	0	0	0
3832000	0	0	0	0
3836000	0	0	0	0
3840000	0	0	0	0
3844000	0	0	0	0
3848000	0	0	0	0
3852000	0	0	0	0
3856000	0	0	0	0
3860000	0	0	0	0
3864000	0	0	0	0
3868000	0	0	0	0
3872000	0	0	0	0
3876000	0	0	0	0
3880000	0	0	0	0
3884000	0	0	0	0
3888000	0	0	0	0
3892000	0	0	0	0
3896000	0	0	0	0
3900000	0	0	0	0
3904000	0	0	0	0
3908000	0	0	0	0
3912000	0	0	0	0
3916000	0	0	0	0
3920000	0	0	0	0
3924000	0	0	0	0
3928000	0	0	0	0
3932000	0	0	0	0
3936000	0	0	0	0
3940000	0	0	0	0
3944000	0	0	0	0
3948000	0	0	0	0
3952000	0	0	0	0
3956000	0	0	0	0
3960000	0	0	0	0
3964000	0	0	0	0
3968000	0	0	0	0
3972000	0	0	0	0
3976000	0	0	0	0
3980000	0	0	0	0
3984000	0	0	0	0
3988000	0	0	0	0
3992000	0	0	0	0
3996000	0	0	0	0
4000000	0	0	0	0
4004000	0	0	0	0
4008000	0	0	0	0
4012000	0	0	0	0
4016000	0	0	0	0
4020000	0	0	0	0
4024000	0	0	0	0
4028000	0	0	0	0
4032000	0	0	0	0
4036000	0	0	0	0
4040000	0	0	0	0
4044000	0	0	0	0
4048000	0	0	0	0
4052000	0	0	0	0
4056000	0	0	0	0
4060000	0	0	0	0
4064000	0	0	0	0
4068000	0	0	0	0
4072000	0	0	0	0
4076000	0	0	0	0
4080000	0	0	0	0
4084000	0	0	0	0
4088000	0	0	0	0
4092000	0	0	0	0
4096000	0	0	0	0
4100000	0	0	0	0
4104000	0	0	0	0
4108000	0	0	0	0
4112000	0	0	0	0
4116000	0	0	0	0
4120000	0	0	0	0
4124000	0	0	0	0
4128000	0	0	0	0
4132000	0	0	0	0
4136000	0	0	0	0
4140000	0	0	0	0
4144000	0	0	0	0
4148000	0	0	0	0
4152000	0	0	0	0
4156000	0	0	0	0
4160000	0	0	0	0
4164000	0	0	0	0
4168000	0	0	0	0
4172000	0	0	0	0
4176000	0	0	0	0
4180000	0	0	0	0
4184000	0	0	0	0
4188000	0	0	0	0
4192000	0	0	0	0
4196000	0	0	0	0
4200000	0	0	0	0
4204000	0	0	0	0
4208000	0	0	0	0
4212000	0	0	0	0
4216000	0	0	0	0
4220000	0	0	0
4224000	0	0	0	0
4228000	0	0	0	0
4232000	0	0	0	0
4236000	0	0	0	0
4240000	0	0	0	0
4244000	0	0	0	0
4248000	0	0	0	0
4252000	0	0	0	0
4256000	0	0	0	0
4260000	0	0	0	0
4264000	0	0	0	0
4268000	0	0	0	0
4272000	0	0	0	0
4276000	0	0	0	0
4280000	0	0	0	0
4284000	0	0	0	0
4288000	0	0	0	0
4292000	0	0	0	0
4296000	0	0	0	0
4300000	0	0	0	0
4304000	0	0	0	0
4308000	0	0	0	0
4312000	0	0	0	0
4316000	0	0	0	0
4320000	0	0	0	0
4324000	0	0	0	0
4328000	0	0	0	0
4332000	0	0	0	0
4336000	0	0	0	0
4340000	0	0	0	0
4344000	0	0	0	0
4348000	0	0	0	0
4352000	0	0	0	0
4356000	0	0	0	0
4360000	0	0	0	0
4364000	0	0	0	0
4368000	0	0	0	0
4372000	0	0	0	0
4376000	0	0	0	0
4380000	0	0	0	0
4384000	0	0	0	0
4388000	0	0	0	0
4392000	0	0	0	0
4396000	0	0	0	0
4400000	0	0	0	0

## Sheet: Figure_4
Figure 4(a) and (c) Decomposition Rates for TNBP					Figure 4(b) and (d) Decomposition Rates for TSBP
P (GPa)	Shear (GPa)	T (K)	rate (ns-1)		P (GPa)	Shear (GPa)	T (K)	rate (ns-1)
2	0.855736	300	3.75835		3	0.755902	500	45.6695
2	0.756193	450	9.5688		4	1.13595	300	42.9895
1	0.660115	300	1.73356		1	0.51948	350	7.21411
4	1.11313	350	15.0245		4	0.95375	450	59.6471
1	0.5876	450	6.13441		1	0.408905	400	8.76596
4	1.06466	400	17.1427		2	0.751291	350	16.1048
1	0.572676	350	2.40433		2	0.7273	400	23.0124
3	0.86905	500	16.3139		2	0.671224	300	6.57092
4	1.18143	300	13.6305		2	0.621831	450	24.3879
1	0.566272	400	3.90789		4	0.974738	350	34.9257
4	1.09891	450	23.6243		1	0.514588	300	3.48884
2	0.818481	350	5.53272		4	0.914519	400	40.5913
2	0.815119	400	8.17641		1	0.492735	450	17.2229
4	1.03548	500	24.2161		2	0.636668	500	34.2019
3	1.02309	300	7.28607		1	0.402853	500	19.3999
3	0.905252	450	14.1765		3	0.843784	350	22.1879
2	0.733161	500	11.8165		3	0.854896	400	33.8797
3	1.01613	350	10.8137		4	0.927929	500	69.3112
1	0.520113	500	7.12677		3	0.897039	300	16.3683
3	0.939205	400	11.8151		3	0.79152	450	38.5253
